# Supplementary material for: Occurrence of RNA post-transcriptional modifications in plant viruses and viroids and their correlation with structural and functional features
Source: Virus Res. 2022 Oct 6;323:198958. doi: 10.1016/j.virusres.2022.198958 (PMC10194119; doi:10.1016/j.virusres.2022.198958)
Supplement: Supplementary file 6 [file mmc6.xlsx]

## Sheet: Supplementary Table 1
Supplementary Table 1. Public sRNA libraries used in this study.
Virus/viroid	GEO accession	Host
BYSMV	GSE61565	Triticum aestivum
CaMV	GSE119398	Brassica rapa
CMV	GSE169677	Arabidopsis thaliana
HSVd	GSE130994	Vitis vinifera
ORSV	GSE94083	Phalaenopsis amabilis
PLMVd	GSE18764	Prunus persica
PVX	GSE71921	Nicotiana benthamiana
PYVV	GSE157752	Solanum tuberosum and Solanum phureja
RSV	GSE113555	Oryza sativa
RSV	GSE172507	Nicotiana benthamiana
RSV	GSE74499	Oryza sativa
SMV	GSE76636	Glycine max
TCV	GSE85069	Arabidopsis thaliana
TCV	GSE85069	Arabidopsis thaliana
TLCSV	GSE93648	Solanum lycopersicum
ToLCV	GSE144074	Nicotiana benthamiana
TuMV	GSE60929	Arabidopsis thaliana
TYLCCNV	GSE26368	Solanum lycopersicum and Nicotiana benthamiana
TYLCV	GSE50085	Solanum lycopersicum
Virus/viroid	SRA accession	Host
PSTVd	SRP093503	Solanum Lycopersicum

## Sheet: Supplementary Table 2
Supplementary Table 2. PCR primers used in this study.
Primer	Sequence	Use
HSVd_F	TCAGAATCCAGCGAGAGGCG	HSVd detection RT-PCR
HSVd_R	CGGCAGAGGCGCAGATAGAA	HSVd detection RT-PCR
CMV_Fny_F	CTTCCAGAGATGCCTTCGAG	CMV FNY detection RT-PCR/qPCR
CMV_Fny_R	GGCAGTGCTTGTTCTTGACA	CMV FNY detection RT-PCR/qPCR
Met-CAT_F	GGGCTTATAGTTTAATTGGTTG	Met-CAT detection RT-qPCR
Met-CAT_R	TAGGCTTAGTAGGGCTCGAACC	Met-CAT detection RT-qPCR
UBIQUITIN10_F	AAGCAGTTGGAGGATGGCAGAAC	Ubiquitin detection RT-qPCR
UBIQUITIN10_R	CGGAGCCTGAGAACAAGATGAAGG	Ubiquitin detection RT-qPCR

## Sheet: Supplementary Table 3
Supplementary Table 3. Complete HAMR-predicted modifications in viral and viroidal genomes.
BYSMV					CaMV					CMV					CYmMV					HSVd					ORSV					PLMVd					PVX					PYVV					RSV
Genome	Position in the genome	Adjusted p-value for H4 in HAMR	Modification predicted		Genome	Position in the genome	Adjusted p-value for H4 in HAMR	Modification predicted		Genome	Position in the genome	Adjusted p-value for H4 in HAMR	Modification predicted		Genome	Position in the genome	Adjusted p-value for H4 in HAMR	Modification predicted		Genome	Position in the genome	Adjusted p-value for H4 in HAMR	Modification predicted		Genome	Position in the genome	Adjusted p-value for H4 in HAMR	Modification predicted		Genome	Position in the genome	Adjusted p-value for H4 in HAMR	Modification predicted		Genome	Position in the genome	Adjusted p-value for H4 in HAMR	Modification predicted		Genome	Position in the genome	Adjusted p-value for H4 in HAMR	Modification predicted		Genome	Position in the genome	Adjusted p-value for H4 in HAMR	Modification predicted
NC_028244.1	724	9.65031e-09	m1A|m1I|ms2i6A		NC_001497.2	19	0.00374189	m3C		NC_001440.1	41	2.63395e-79	m3C		MW188032.1	4324	3.01162e-10	D		Y09347.1	29	8.46921e-06	m3C		U34586.1	1814	1.25319e-32	m1A|m1I|ms2i6A		NC_003636.1	20	2.73382e-191	D		MF405302.1	569	0.00145461	m3C		KX573901.1	4	0.00768416	m1A|m1I|ms2i6A		NC_003753.1	21	0.00612737	D
NC_028244.1	822	0.00437113	Y		NC_001497.2	22	7.76307e-06	D		NC_001440.1	43	2.90186e-11	D		MW188032.1	4797	0.00194063	m3C		Y09347.1	30	4.63719e-06	m1A|m1I|ms2i6A		U34586.1	2516	0.0336516	m3C		NC_003636.1	24	4.23792e-271	m3C		MF405302.1	1724	2.02348e-57	m1G		KX573901.1	9	7.47325e-09	m3C		NC_003753.1	23	7.82956e-18	m3C
NC_028244.1	834	0.000719251	m1G		NC_001497.2	80	0.00618822	m3C		NC_001440.1	45	0	D		MW188032.1	5479	0.00567532	m1A|m1I|ms2i6A		Y09347.1	33	7.87017e-40	m3C		U34586.1	5226	0.0309505	D		NC_003636.1	37	0.000977376	m1G		MF405302.1	1871	0.00318318	m1G		KX573901.1	11	0.0302033	D		NC_003753.1	34	9.39335e-06	m3C
NC_028244.1	1314	7.45936e-11	m1A|m1I|ms2i6A		NC_001497.2	110	5.76725e-05	i6A|t6A		NC_001440.1	46	0	Y		MW188032.1	5715	2.72371e-16	m3C		Y09347.1	37	0.0268383	m1G							NC_003636.1	63	0.0417617	m1A|m1I|ms2i6A		MF405302.1	1875	4.33919e-26	m1G		KX573901.1	12	0.00838606	m1A|m1I|ms2i6A		NC_003753.1	39	0.00779161	Y
NC_028244.1	1315	3.27144e-12	m1A|m1I|ms2i6A		NC_001497.2	115	0.000423644	D		NC_001440.1	47	1.98349e-07	m1G							Y09347.1	45	4.63719e-06	m3C							NC_003636.1	102	2.48437e-18	m1G		MF405302.1	1885	1.17674e-12	m3C		KX573901.1	13	0.0146269	D		NC_003753.1	40	0.00520354	m1A|m1I|ms2i6A
NC_028244.1	1319	2.74877e-08	m3C		NC_001497.2	139	9.2738e-07	m1A|m1I|ms2i6A		NC_001440.1	48	7.29969e-76	Y							Y09347.1	225	5.68117e-17	m3C							NC_003636.1	134	0	m3C		MF405302.1	2211	0.00129023	m1G		KX573901.1	21	0.00216261	D		NC_003753.1	41	0.0117781	i6A|t6A
NC_028244.1	1714	0.000120162	m1G		NC_001497.2	141	0.00222836	D		NC_001440.1	49	2.40715e-34	m3C							Y09347.1	256	5.35385e-45	D							NC_003636.1	142	0.0354148	m1A|m1I|ms2i6A		MF405302.1	3030	3.73282e-17	i6A|t6A		KX573901.1	23	9.04796e-06	i6A|t6A		NC_003753.1	44	6.42714e-06	i6A|t6A
NC_028244.1	1723	0.00115492	m1A|m1I|ms2i6A		NC_001497.2	144	0.0160873	m3C		NC_001440.1	50	4.87549e-139	m3C																	NC_003636.1	166	0.00106584	D							KX573901.1	24	0.000481851	m1A|m1I|ms2i6A		NC_003753.1	44	3.43182e-09	m1A|m1I|ms2i6A
NC_028244.1	1728	5.3243e-12	i6A|t6A		NC_001497.2	149	0.00135145	D		NC_001440.1	51	6.19649e-136	m1G																	NC_003636.1	246	0.0104426	m1A|m1I|ms2i6A							KX573901.1	26	0.0112618	m1A|m1I|ms2i6A		NC_003753.1	48	0.0182823	Y
NC_028244.1	1774	0.000719251	i6A|t6A		NC_001497.2	175	3.91706e-54	m1G		NC_001440.1	52	0.0100584	m3C																	NC_003636.1	249	2.70608e-06	m3C							KX573901.1	27	0.041365	i6A|t6A		NC_003753.1	53	0.000124531	m1G
NC_028244.1	2908	1.39977e-11	Y		NC_001497.2	177	0.00193426	Y		NC_001440.1	62	2.11297e-215	Y																	NC_003636.1	250	0.00317169	m1A|m1I|ms2i6A							KX573901.1	31	0.0246682	m3C		NC_003753.1	55	0.00176711	Y
NC_028244.1	2973	1.939e-08	m1A|m1I|ms2i6A		NC_001497.2	200	0.000548637	D		NC_001440.1	72	0	m3C																	NC_003636.1	253	1.5462e-15	m3C							KX573901.1	32	0.0208249	m3C		NC_003753.1	56	3.37016e-05	m2G|m22G
NC_028244.1	4051	2.37295e-18	m1A|m1I|ms2i6A		NC_001497.2	204	0.000241403	m1G		NC_001440.1	73	5.83291e-217	m1G																	NC_003636.1	275	0.00166207	m3C							KX573901.1	35	0.0168323	m1A|m1I|ms2i6A		NC_003753.1	57	1.65503e-13	m3C
NC_028244.1	4097	0.000120162	m1G		NC_001497.2	232	2.52545e-21	m1A|m1I|ms2i6A		NC_001440.1	74	0	m3C																	NC_003636.1	279	0.00661213	m1A|m1I|ms2i6A							KX573901.1	36	0.00028115	m3C		NC_003753.1	70	0.0226173	m1G
NC_028244.1	4967	0.00290222	i6A|t6A		NC_001497.2	233	5.96345e-08	D		NC_001440.1	75	2.74701e-103	m1A|m1I|ms2i6A																	NC_003636.1	284	0.00276508	m1G							KX573901.1	47	9.14305e-10	Y		NC_003753.1	75	3.65983e-11	m1A|m1I|ms2i6A
NC_028244.1	5438	0.00200584	m3C		NC_001497.2	252	9.1193e-06	m1A|m1I|ms2i6A		NC_001440.1	77	7.98498e-28	m1A|m1I|ms2i6A																	NC_003636.1	299	3.26298e-58	i6A|t6A							KX573901.1	57	1.99756e-49	m1A|m1I|ms2i6A		NC_003753.1	76	3.29979e-14	D
NC_028244.1	7133	0.000115033	m3C		NC_001497.2	253	4.73514e-12	m1A|m1I|ms2i6A		NC_001440.1	103	2.02291e-06	D																	NC_003636.1	312	4.06236e-217	D							KX573901.1	132	0.0201999	i6A|t6A		NC_003753.1	77	1.14127e-06	i6A|t6A
NC_028244.1	7138	0.00146385	m1G		NC_001497.2	274	8.86253e-05	D		NC_001440.1	104	0	Y																											KX573901.1	133	0.00339741	Y		NC_003753.1	78	8.50239e-05	m1G
NC_028244.1	7233	0.026532	m3C		NC_001497.2	285	0.0134454	m1G		NC_001440.1	122	0.0161731	m1G																											KX573901.1	142	1.53075e-05	m3C		NC_003753.1	79	0.00063702	m1A|m1I|ms2i6A
NC_028244.1	7683	2.17406e-05	Y		NC_001497.2	286	1.71517e-23	Y		NC_001440.1	124	0	Y																											KX573901.1	143	0.0025575	m3C		NC_003753.1	81	4.5427e-14	m1G
NC_028244.1	8629	9.45135e-06	m1A|m1I|ms2i6A		NC_001497.2	287	2.11943e-06	i6A|t6A		NC_001440.1	125	0	Y																											KX573901.1	144	0.0107891	m1A|m1I|ms2i6A		NC_003753.1	85	0.00426229	m3C
NC_028244.1	9366	1.37792e-14	D		NC_001497.2	288	0.000741047	m3C		NC_001440.1	145	0	Y																											KX573901.1	147	4.26719e-121	i6A|t6A		NC_003753.1	90	0.0174958	m1G
NC_028244.1	10578	0.000116371	m3C		NC_001497.2	289	0.000158237	m3C		NC_001440.1	146	0	D																											KX573901.1	149	0.00257497	m1A|m1I|ms2i6A		NC_003753.1	91	2.32202e-05	m1G
NC_028244.1	11264	0.0147965	m3C		NC_001497.2	311	9.69964e-07	D		NC_001440.1	156	1.1462e-68	m1A|m1I|ms2i6A																											KX573901.1	158	0.00137085	m3C		NC_003753.1	93	7.87124e-08	m3C
NC_028244.1	11403	0.000719251	i6A|t6A		NC_001497.2	315	0.000315583	m1A|m1I|ms2i6A		NC_001440.1	158	4.08077e-21	Y																											KX573901.1	160	0.00168079	m3C		NC_003753.1	94	0.00580259	m3C
NC_028244.1	11442	0.0092052	m1G		NC_001497.2	328	0.0369502	Y		NC_001440.1	167	1.52067e-07	m1G																											KX573901.1	161	4.60466e-12	m1A|m1I|ms2i6A		NC_003753.1	104	0.0468612	m3C
NC_028244.1	11736	1.44916e-29	m3C		NC_001497.2	333	0.0323623	m1A|m1I|ms2i6A		NC_001440.1	168	1.61272e-28	m3C																											KX573901.1	162	1.70458e-05	m3C		NC_003753.1	105	0.00471187	m3C
NC_028244.1	11911	0.00392175	m3C		NC_001497.2	351	0.0312286	m3C		NC_001440.1	183	3.19301e-11	Y																											KX573901.1	164	0.0127244	i6A|t6A		NC_003753.1	107	1.7857e-09	i6A|t6A
NC_028244.1	12584	0.0333882	i6A|t6A		NC_001497.2	354	0.00516827	m3C		NC_001440.1	189	2.81128e-59	m1A|m1I|ms2i6A																											KX573901.1	196	0.000253368	i6A|t6A		NC_003753.1	112	0.0431245	m1A|m1I|ms2i6A
					NC_001497.2	368	0.000208319	m1A|m1I|ms2i6A		NC_001440.1	190	2.65275e-23	m1G																											KX573901.1	237	0.0243495	m3C		NC_003753.1	113	4.70934e-07	m3C
					NC_001497.2	377	0.0277996	m3C		NC_001440.1	191	0.0081016	m1A|m1I|ms2i6A																											KX573901.1	286	7.88131e-06	m1A|m1I|ms2i6A		NC_003753.1	117	2.62046e-06	m3C
					NC_001497.2	399	0.000714518	m1G		NC_001440.1	209	4.36703e-52	m1G																											KX573901.1	287	0.00418088	m1A|m1I|ms2i6A		NC_003753.1	125	0.0224978	Y
					NC_001497.2	402	0.00699972	m1A|m1I|ms2i6A		NC_001440.1	210	0	m3C																											KX573901.1	289	0.0351022	m1A|m1I|ms2i6A		NC_003753.1	128	1.30527e-05	m3C
					NC_001497.2	436	0.00129092	i6A|t6A		NC_001440.1	211	0	m3C																											KX573901.1	290	2.06752e-14	m3C		NC_003753.1	132	2.54027e-23	m3C
					NC_001497.2	442	1.98115e-09	m1G		NC_001440.1	233	6.34545e-46	Y																											KX573901.1	291	5.21799e-08	m3C		NC_003753.1	137	5.62909e-201	Y
					NC_001497.2	465	0.00611735	m3C		NC_001440.1	235	1.1922e-07	Y																											KX573901.1	293	2.93897e-19	D		NC_003753.1	148	6.38377e-21	m1G
					NC_001497.2	579	1.41984e-13	m1G		NC_001440.1	244	3.21958e-06	m3C																											KX573901.1	294	4.35755e-08	m1A|m1I|ms2i6A		NC_003753.1	149	0.000484565	m3C
					NC_001497.2	584	0.0351468	m1G		NC_001440.1	245	6.53751e-168	m3C																											KX573901.1	296	0.0296918	i6A|t6A		NC_003753.1	152	0.0486892	D
					NC_001497.2	610	6.89515e-06	m1G		NC_001440.1	246	1.2637e-38	m1G																											KX573901.1	297	0.000183476	m1A|m1I|ms2i6A		NC_003753.1	162	0.0224841	m3C
					NC_001497.2	630	1.49237e-06	m1A|m1I|ms2i6A		NC_001440.1	247	9.50224e-32	m1G																											KX573901.1	298	0.0266527	i6A|t6A		NC_003753.1	165	0.0156828	m3C
					NC_001497.2	634	5.89612e-77	m1G		NC_001440.1	248	1.41448e-52	m3C																											KX573901.1	300	0.00691657	m1A|m1I|ms2i6A		NC_003753.1	174	1.63754e-05	m1A|m1I|ms2i6A
					NC_001497.2	638	6.08164e-11	D		NC_001440.1	251	0.00028781	m3C																											KX573901.1	301	2.17356e-05	Y		NC_003753.1	175	0.0033012	m1A|m1I|ms2i6A
					NC_001497.2	656	0.00573295	i6A|t6A		NC_001440.1	273	0	m3C																											KX573901.1	303	2.84626e-07	D		NC_003753.1	176	4.32528e-07	i6A|t6A
					NC_001497.2	669	2.6671e-06	m3C		NC_001440.1	274	0	Y																											KX573901.1	305	8.73626e-06	D		NC_003753.1	178	0.00196894	i6A|t6A
					NC_001497.2	676	4.69178e-06	i6A|t6A		NC_001440.1	275	4.24805e-09	m1A|m1I|ms2i6A																											KX573901.1	307	3.46755e-07	m1A|m1I|ms2i6A		NC_003753.1	179	1.6756e-06	D
					NC_001497.2	708	1.91275e-178	m3C		NC_001440.1	288	2.58979e-30	m3C																											KX573901.1	324	0.00763401	Y		NC_003753.1	180	9.47389e-09	m3C
					NC_001497.2	733	1.60015e-07	m1A|m1I|ms2i6A		NC_001440.1	291	8.58326e-05	Y																											KX573901.1	327	1.51825e-10	m3C		NC_003753.1	181	1.00124e-39	m3C
					NC_001497.2	765	0.00011814	m1A|m1I|ms2i6A		NC_001440.1	293	6.25036e-21	m1G																											KX573901.1	337	0.00471586	m3C		NC_003753.1	187	0.0155584	m1G
					NC_001497.2	768	0.00566896	m1G		NC_001440.1	294	0	Y																											KX573901.1	339	0.0106518	D		NC_003753.1	190	1.83418e-09	Y
					NC_001497.2	779	0.0154209	m1A|m1I|ms2i6A		NC_001440.1	295	4.67836e-39	Y																											KX573901.1	343	2.56938e-09	m1G		NC_003753.1	191	0.000789849	m3C
					NC_001497.2	780	0.00873923	m1A|m1I|ms2i6A		NC_001440.1	297	1.69427e-21	m3C																											KX573901.1	346	0.0376303	m1G		NC_003753.1	192	0.0013893	m1A|m1I|ms2i6A
					NC_001497.2	811	0.000128071	m1A|m1I|ms2i6A		NC_001440.1	298	1.76287e-08	m3C																											KX573901.1	351	0.0197713	m1G		NC_003753.1	198	3.67507e-06	m1G
					NC_001497.2	812	0.0480175	D		NC_001440.1	308	2.40306e-05	m3C																											KX573901.1	358	0.00024146	m1G		NC_003753.1	200	4.80354e-21	D
					NC_001497.2	890	1.88548e-05	m1A|m1I|ms2i6A		NC_001440.1	325	1.78621e-07	m3C																											KX573901.1	393	0.0263172	m1G		NC_003753.1	202	0.000118065	m3C
					NC_001497.2	891	2.41242e-19	m1G		NC_001440.1	326	0	Y																											KX573901.1	394	1.24611e-06	D		NC_003753.1	203	0.0012113	Y
					NC_001497.2	916	1.57255e-07	D		NC_001440.1	329	1.12362e-36	Y																											KX573901.1	395	0.000451656	i6A|t6A		NC_003753.1	204	0.000160205	m1A|m1I|ms2i6A
					NC_001497.2	933	9.57592e-25	m3C		NC_001440.1	352	1.33107e-33	Y																											KX573901.1	396	0.0100504	m3C		NC_003753.1	205	0.014143	i6A|t6A
					NC_001497.2	958	0.0203992	i6A|t6A		NC_001440.1	360	6.55687e-11	m1G																											KX573901.1	400	0.0359114	m1A|m1I|ms2i6A		NC_003753.1	206	2.13085e-19	m1A|m1I|ms2i6A
					NC_001497.2	1027	0.000566644	m1G		NC_001440.1	361	8.13809e-15	m3C																											KX573901.1	410	0.000698945	m3C		NC_003753.1	208	0.000984191	m1A|m1I|ms2i6A
					NC_001497.2	1048	2.33852e-11	m1A|m1I|ms2i6A		NC_001440.1	362	0	Y																											KX573901.1	421	7.07611e-17	m3C		NC_003753.1	209	1.34487e-13	m1G
					NC_001497.2	1051	0.0168359	i6A|t6A		NC_001440.1	363	2.95031e-88	m3C																											KX573901.1	423	0.000715567	Y		NC_003753.1	211	0.000338695	D
					NC_001497.2	1057	0.00262347	m3C		NC_001440.1	364	3.03645e-30	m1A|m1I|ms2i6A																											KX573901.1	425	0.0030556	m1A|m1I|ms2i6A		NC_003753.1	212	9.84855e-07	i6A|t6A
					NC_001497.2	1071	4.16172e-07	D		NC_001440.1	367	0.000880436	m1A|m1I|ms2i6A																											KX573901.1	426	0.0259721	i6A|t6A		NC_003753.1	213	0.000750844	i6A|t6A
					NC_001497.2	1072	1.6617e-08	m3C		NC_001440.1	369	4.00872e-10	m1G																											KX573901.1	427	6.64089e-07	D		NC_003753.1	214	6.20725e-08	Y
					NC_001497.2	1103	8.17826e-10	D		NC_001440.1	370	0.00466084	m1A|m1I|ms2i6A																											KX573901.1	433	1.1028e-15	m2G|m22G		NC_003753.1	216	0.00433535	m3C
					NC_001497.2	1112	0.00981358	m1A|m1I|ms2i6A		NC_001440.1	377	0.00364859	m1A|m1I|ms2i6A																											KX573901.1	434	0.00982275	m3C		NC_003753.1	218	0.000128304	m3C
					NC_001497.2	1119	2.79132e-24	m1A|m1I|ms2i6A		NC_001440.1	406	1.16598e-171	Y																											KX573901.1	435	8.78908e-09	m1A|m1I|ms2i6A		NC_003753.1	219	0.00122178	m1A|m1I|ms2i6A
					NC_001497.2	1148	6.32235e-05	Y		NC_001440.1	409	0.026484	m1A|m1I|ms2i6A																											KX573901.1	436	1.52655e-06	m1G		NC_003753.1	220	0.00211636	i6A|t6A
					NC_001497.2	1173	0.00103719	m3C		NC_001440.1	410	9.08e-05	m1A|m1I|ms2i6A																											KX573901.1	453	1.74932e-09	Y		NC_003753.1	235	0.017631	D
					NC_001497.2	1175	0.00176124	D		NC_001440.1	412	4.44074e-21	m1A|m1I|ms2i6A																											KX573901.1	459	1.66867e-05	m3C		NC_003753.1	238	4.78664e-06	m3C
					NC_001497.2	1184	0.0277809	m3C		NC_001440.1	414	0.00297781	D																											KX573901.1	486	0.0156461	m1G		NC_003753.1	282	0.0377187	m3C
					NC_001497.2	1216	0.00370859	i6A|t6A		NC_001440.1	415	2.31559e-59	Y																											KX573901.1	498	0.000121653	i6A|t6A		NC_003753.1	284	4.90739e-06	m3C
					NC_001497.2	1217	4.38305e-10	i6A|t6A		NC_001440.1	419	4.20215e-108	i6A|t6A																											KX573901.1	513	8.39786e-05	Y		NC_003753.1	288	0.0366422	m3C
					NC_001497.2	1236	0.00944095	m3C		NC_001440.1	421	1.53037e-173	Y																											KX573901.1	518	0.024474	m1A|m1I|ms2i6A		NC_003753.1	295	1.19212e-14	m3C
					NC_001497.2	1284	9.04956e-06	m1A|m1I|ms2i6A		NC_001440.1	449	0.0208702	Y																											KX573901.1	522	0.00544272	m1G		NC_003753.1	296	0.00483206	m1A|m1I|ms2i6A
					NC_001497.2	1320	9.23478e-07	D		NC_001440.1	450	2.77675e-12	Y																											KX573901.1	562	0.0414671	m1G		NC_003753.1	299	1.16716e-11	m1G
					NC_001497.2	1321	3.68398e-09	m1A|m1I|ms2i6A		NC_001440.1	463	3.53736e-200	m3C																											KX573901.1	563	1.76561e-08	D		NC_003753.1	302	0.013912	D
					NC_001497.2	1355	8.92784e-07	m1A|m1I|ms2i6A		NC_001440.1	464	1.98087e-122	m1G																											KX573901.1	568	1.12083e-06	m3C		NC_003753.1	306	6.93071e-05	m3C
					NC_001497.2	1358	1.18958e-07	m1A|m1I|ms2i6A		NC_001440.1	465	8.30008e-164	i6A|t6A																											KX573901.1	580	0.0102097	m3C		NC_003753.1	310	0.0287634	m3C
					NC_001497.2	1422	1.14633e-05	m1G		NC_001440.1	467	2.0443e-13	m1A|m1I|ms2i6A																											KX573901.1	581	0.0296918	m3C		NC_003753.1	315	0.0137782	m3C
					NC_001497.2	1491	0.00131008	i6A|t6A		NC_001440.1	470	4.00003e-08	m1G																											KX573901.1	584	0.0362406	D		NC_003753.1	317	0.0031957	i6A|t6A
					NC_001497.2	1492	0.019366	m3C		NC_001440.1	473	6.47825e-67	Y																											KX573901.1	591	0.0220081	m1A|m1I|ms2i6A		NC_003753.1	327	1.71453e-16	m3C
					NC_001497.2	1493	0.0257406	m3C		NC_001440.1	474	1.2453e-40	Y																											KX573901.1	594	0.0108428	Y		NC_003753.1	331	0.0330605	m1G
					NC_001497.2	1494	3.14217e-06	Y		NC_001440.1	478	3.34111e-42	Y																											KX573901.1	595	9.23499e-13	m1G		NC_003753.1	333	2.46675e-10	m1G
					NC_001497.2	1495	0.0151027	m3C		NC_001440.1	479	0.00011639	m3C																											KX573901.1	596	2.63121e-10	Y		NC_003753.1	334	1.06537e-12	m1G
					NC_001497.2	1511	0.044666	m1A|m1I|ms2i6A		NC_001440.1	480	1.34122e-07	m3C																											KX573901.1	598	0.0014166	Y		NC_003753.1	335	4.03599e-08	D
					NC_001497.2	1518	0.000657468	D		NC_001440.1	481	4.02453e-20	m3C																											KX573901.1	599	0.00868265	D		NC_003753.1	337	0.0185368	m1A|m1I|ms2i6A
					NC_001497.2	1533	1.88766e-07	m1A|m1I|ms2i6A		NC_001440.1	503	4.00604e-11	Y																											KX573901.1	606	0.00280931	Y		NC_003753.1	338	5.32606e-40	m1A|m1I|ms2i6A
					NC_001497.2	1535	3.20875e-12	m1A|m1I|ms2i6A		NC_001440.1	526	0	Y																											KX573901.1	607	0.000545597	D		NC_003753.1	339	0.0186213	m1G
					NC_001497.2	1538	0.0465074	i6A|t6A		NC_001440.1	529	0.00113178	m1G																											KX573901.1	610	9.8118e-05	i6A|t6A		NC_003753.1	341	0.00335645	Y
					NC_001497.2	1542	0.0026825	m3C		NC_001440.1	530	8.67848e-38	m1G																											KX573901.1	615	1.5523e-08	m1G		NC_003753.1	341	3.30712e-31	D
					NC_001497.2	1543	5.62295e-15	m1A|m1I|ms2i6A		NC_001440.1	531	2.48941e-34	Y																											KX573901.1	617	0.000250044	m1A|m1I|ms2i6A		NC_003753.1	342	0.00310066	m1G
					NC_001497.2	1544	5.62295e-15	D		NC_001440.1	532	0.046676	m1G																											KX573901.1	621	0.0125594	Y		NC_003753.1	343	3.11977e-11	i6A|t6A
					NC_001497.2	1563	1.12138e-09	i6A|t6A		NC_001440.1	533	1.36697e-12	Y																											KX573901.1	624	0.0293329	D		NC_003753.1	343	0.0151481	m1A|m1I|ms2i6A
					NC_001497.2	1566	0.0251552	m3C		NC_001440.1	535	1.31355e-06	Y																											KX573901.1	627	5.755e-08	D		NC_003753.1	344	0.000100276	D
					NC_001497.2	1567	1.0808e-08	Y		NC_001440.1	555	0.00199634	m1G																											KX573901.1	628	0.0252189	m1A|m1I|ms2i6A		NC_003753.1	347	1.29386e-12	m3C
					NC_001497.2	1569	2.23065e-12	m3C		NC_001440.1	558	0.000118862	m3C																											KX573901.1	630	1.24459e-10	D		NC_003753.1	352	0.000774239	m3C
					NC_001497.2	1570	0.00629837	m1G		NC_001440.1	559	8.6018e-217	Y																											KX573901.1	631	2.51747e-25	m3C		NC_003753.1	356	0.0170614	Y
					NC_001497.2	1591	0.00148759	m1G		NC_001440.1	580	9.01033e-33	Y																											KX573901.1	632	0.000517636	m3C		NC_003753.1	356	0.000239445	D
					NC_001497.2	1597	1.9472e-05	D		NC_001440.1	586	1.26617e-08	m1G																											KX573901.1	644	2.10888e-05	i6A|t6A		NC_003753.1	362	3.4621e-05	m3C
					NC_001497.2	1615	3.74072e-37	m3C		NC_001440.1	587	1.2873e-38	Y																											KX573901.1	659	0.0218674	m3C		NC_003753.1	363	0.031372	i6A|t6A
					NC_001497.2	1633	3.9872e-24	m1G		NC_001440.1	588	0.0102469	m1G																											KX573901.1	663	0.00760973	D		NC_003753.1	364	4.54605e-10	D
					NC_001497.2	1634	1.23788e-10	m1G		NC_001440.1	589	1.0134e-89	D																											KX573901.1	664	0.000249179	m1A|m1I|ms2i6A		NC_003753.1	366	0.000679205	m1G
					NC_001497.2	1635	7.11764e-07	Y		NC_001440.1	590	1.42517e-36	Y																											KX573901.1	666	0.0250099	m1A|m1I|ms2i6A		NC_003753.1	367	0.0279225	m2G|m22G
					NC_001497.2	1636	0.000190446	Y		NC_001440.1	595	1.26226e-09	Y																											KX573901.1	669	0.0370525	Y		NC_003753.1	368	1.37303e-09	D
					NC_001497.2	1661	2.81306e-15	i6A|t6A		NC_001440.1	616	8.36789e-224	Y																											KX573901.1	681	0.0229395	m3C		NC_003753.1	370	0.0366563	D
					NC_001497.2	1691	0.00154691	i6A|t6A		NC_001440.1	617	8.68139e-30	Y																											KX573901.1	682	8.83424e-07	m3C		NC_003753.1	371	7.48019e-07	m1G
					NC_001497.2	1701	2.5308e-06	m1G		NC_001440.1	626	3.02833e-211	Y																											KX573901.1	828	4.99598e-07	m1G		NC_003753.1	372	0.000109212	Y
					NC_001497.2	1723	0.000563496	m3C		NC_001440.1	631	0	m3C																											KX573901.1	831	0.00190686	m3C		NC_003753.1	373	0.00161789	Y
					NC_001497.2	1724	0.00195826	Y		NC_001440.1	661	2.77286e-87	m1G																											KX573901.1	832	2.2258e-05	i6A|t6A		NC_003753.1	374	0.00077174	Y
					NC_001497.2	1727	1.66227e-11	m1G		NC_001440.1	662	0	m3C																											KX573901.1	836	0.000105278	m1G		NC_003753.1	377	5.19373e-05	m3C
					NC_001497.2	1729	0.0421298	m1A|m1I|ms2i6A		NC_001440.1	663	3.12731e-190	m1A|m1I|ms2i6A																											KX573901.1	861	0.000232269	D		NC_003753.1	380	0.0405828	m3C
					NC_001497.2	1753	0.0292431	i6A|t6A		NC_001440.1	664	5.0218e-52	m1A|m1I|ms2i6A																											KX573901.1	862	0.00116175	m1G		NC_003753.1	381	0.000761786	m1A|m1I|ms2i6A
					NC_001497.2	1762	3.87449e-10	m1G		NC_001440.1	665	1.07537e-39	m1G																											KX573901.1	883	0.00992309	Y		NC_003753.1	384	0.03026	D
					NC_001497.2	1765	1.00085e-11	m1A|m1I|ms2i6A		NC_001440.1	666	3.96614e-130	m3C																											KX573901.1	885	7.34942e-07	m3C		NC_003753.1	385	2.51452e-05	D
					NC_001497.2	1785	2.04043e-12	m3C		NC_001440.1	667	7.24251e-50	m1A|m1I|ms2i6A																											KX573901.1	888	0.0112376	m3C		NC_003753.1	386	0.00450641	m1G
					NC_001497.2	1795	0.000142876	m1G		NC_001440.1	669	4.82404e-06	m1G																											KX573901.1	894	7.33556e-16	i6A|t6A		NC_003753.1	387	1.59709e-06	m3C
					NC_001497.2	1827	0.00306988	m1A|m1I|ms2i6A		NC_001440.1	670	8.66143e-49	m1G																											KX573901.1	896	0.00838606	m1A|m1I|ms2i6A		NC_003753.1	389	0.000187732	i6A|t6A
					NC_001497.2	1834	0.000372454	m3C		NC_001440.1	671	3.01008e-23	D																											KX573901.1	898	6.38265e-11	D		NC_003753.1	400	0.00319579	m1G
					NC_001497.2	1841	1.56135e-07	D		NC_001440.1	672	4.94327e-11	Y																											KX573901.1	899	5.11531e-06	D		NC_003753.1	406	0.0316497	m1G
					NC_001497.2	1847	0.00447843	m1G		NC_001440.1	697	0.00332707	Y																											KX573901.1	900	7.43415e-09	m3C		NC_003753.1	408	0.0367273	i6A|t6A
					NC_001497.2	1851	0.000127596	m3C		NC_001440.1	718	0	Y																											KX573901.1	902	1.11912e-06	m1A|m1I|ms2i6A		NC_003753.1	409	3.588e-09	Y
					NC_001497.2	1875	1.81558e-23	i6A|t6A		NC_001440.1	720	2.21136e-10	Y																											KX573901.1	903	0.00147391	m1A|m1I|ms2i6A		NC_003753.1	410	1.76835e-09	m1A|m1I|ms2i6A
					NC_001497.2	1876	2.9838e-05	m1G		NC_001440.1	723	1.02618e-24	Y																											KX573901.1	904	1.07406e-09	m1A|m1I|ms2i6A		NC_003753.1	412	7.47962e-06	m3C
					NC_001497.2	1879	8.38103e-05	m1A|m1I|ms2i6A		NC_001440.1	726	1.63888e-140	Y																											KX573901.1	907	0.00206294	Y		NC_003753.1	413	4.41086e-21	m3C
					NC_001497.2	1910	2.78734e-08	D		NC_001440.1	729	0	m3C																											KX573901.1	908	0.00540412	D		NC_003753.1	414	2.90998e-12	i6A|t6A
					NC_001497.2	1911	0.00075965	i6A|t6A		NC_001440.1	730	0	Y																											KX573901.1	909	0.0486285	m1G		NC_003753.1	415	0.0160453	m1A|m1I|ms2i6A
					NC_001497.2	1912	4.45726e-11	Y		NC_001440.1	731	4.84535e-06	Y																											KX573901.1	911	0.00274579	m3C		NC_003753.1	419	0.0213209	Y
					NC_001497.2	1970	0.000108569	m1A|m1I|ms2i6A		NC_001440.1	734	2.10807e-12	m1A|m1I|ms2i6A																											KX573901.1	913	0.00523104	m2G|m22G		NC_003753.1	422	0.00260666	D
					NC_001497.2	2017	5.44082e-07	m1A|m1I|ms2i6A		NC_001440.1	737	0.00318681	m1A|m1I|ms2i6A																											KX573901.1	918	0.000449069	Y		NC_003753.1	423	8.30994e-07	m3C
					NC_001497.2	2019	0.00904693	i6A|t6A		NC_001440.1	771	4.76888e-11	m3C																											KX573901.1	933	5.52227e-08	m1G		NC_003753.1	425	0.00048408	Y
					NC_001497.2	2024	7.25539e-17	m1G		NC_001440.1	772	0	Y																											KX573901.1	941	0.00595353	m2G|m22G		NC_003753.1	426	2.41718e-26	m1A|m1I|ms2i6A
					NC_001497.2	2042	1.59061e-06	Y		NC_001440.1	775	2.22563e-22	m3C																											KX573901.1	982	0.0066531	m3C		NC_003753.1	427	3.13689e-05	m1G
					NC_001497.2	2044	0.000313398	m3C		NC_001440.1	776	4.70789e-180	m3C																											KX573901.1	989	2.803e-264	m3C		NC_003753.1	429	0.00846502	m3C
					NC_001497.2	2049	0.0407177	m3C		NC_001440.1	777	1.26592e-13	Y																											KX573901.1	1014	0.0101935	m3C		NC_003753.1	430	2.76818e-06	m1A|m1I|ms2i6A
					NC_001497.2	2050	0.00152632	m3C		NC_001440.1	787	3.6379e-21	m1G																											KX573901.1	1050	0.00353619	m1A|m1I|ms2i6A		NC_003753.1	433	0.0152652	m3C
					NC_001497.2	2051	0.0313676	D		NC_001440.1	788	3.30042e-09	m3C																											KX573901.1	1078	2.62627e-05	m1G		NC_003753.1	434	0.0120974	Y
					NC_001497.2	2090	1.94986e-05	i6A|t6A		NC_001440.1	789	6.47166e-46	m1A|m1I|ms2i6A																											KX573901.1	1084	0.0144482	m3C		NC_003753.1	443	0.0191725	m1G
					NC_001497.2	2091	0.0383764	m1G		NC_001440.1	793	1.79707e-05	m1G																											KX573901.1	1087	0.00509797	m1G		NC_003753.1	445	0.00121785	m3C
					NC_001497.2	2092	0.00834048	m1G		NC_001440.1	794	0.0261246	m1A|m1I|ms2i6A																											KX573901.1	1088	0.00191359	D		NC_003753.1	446	1.03863e-13	Y
					NC_001497.2	2093	0.0465521	m3C		NC_001440.1	797	0.0350562	m1A|m1I|ms2i6A																											KX573901.1	1089	3.22156e-06	m2G|m22G		NC_003753.1	447	0.00586647	i6A|t6A
					NC_001497.2	2094	7.19062e-05	m3C		NC_001440.1	800	1.13966e-53	m1A|m1I|ms2i6A																											KX573901.1	1091	0.0241223	m1G		NC_003753.1	448	0.0071677	i6A|t6A
					NC_001497.2	2095	0.00656626	D		NC_001440.1	803	0.000295987	m1G																											KX573901.1	1099	3.5299e-08	m1G		NC_003753.1	453	0.000373053	m3C
					NC_001497.2	2096	4.79789e-08	D		NC_001440.1	811	1.52495e-200	m1G																											KX573901.1	1102	0.000212543	i6A|t6A		NC_003753.1	454	7.03446e-15	m1A|m1I|ms2i6A
					NC_001497.2	2118	4.61725e-15	m3C		NC_001440.1	812	5.26181e-51	m3C																											KX573901.1	1105	0.00121796	D		NC_003753.1	455	1.06577e-05	m1A|m1I|ms2i6A
					NC_001497.2	2119	7.44454e-09	m3C		NC_001440.1	813	9.91321e-12	m1A|m1I|ms2i6A																											KX573901.1	1106	0.00010357	m3C		NC_003753.1	456	5.62982e-10	m1A|m1I|ms2i6A
					NC_001497.2	2120	9.47057e-31	m3C		NC_001440.1	822	3.02976e-07	Y																											KX573901.1	1137	0.038038	m3C		NC_003753.1	457	0.000100009	Y
					NC_001497.2	2121	3.87449e-10	m1A|m1I|ms2i6A		NC_001440.1	826	4.55706e-05	m1G																											KX573901.1	1138	0.0362406	m3C		NC_003753.1	458	8.86617e-20	D
					NC_001497.2	2150	2.92312e-08	i6A|t6A		NC_001440.1	881	3.47964e-27	m1A|m1I|ms2i6A																											KX573901.1	1149	3.77604e-05	m3C		NC_003753.1	459	1.86207e-11	i6A|t6A
					NC_001497.2	2178	0.000956689	Y		NC_001440.1	883	0.0035452	m3C																											KX573901.1	1201	6.23185e-06	m3C		NC_003753.1	460	0.00143543	i6A|t6A
					NC_001497.2	2181	0.0328527	m3C		NC_001440.1	884	0	m3C																											KX573901.1	1276	4.5398e-46	m1A|m1I|ms2i6A		NC_003753.1	462	7.95101e-64	m1A|m1I|ms2i6A
					NC_001497.2	2183	0.000335815	m3C		NC_001440.1	885	7.83828e-146	m3C																											KX573901.1	1284	0.0455176	m1G		NC_003753.1	463	1.16672e-08	D
					NC_001497.2	2228	0.000594482	i6A|t6A		NC_001440.1	886	3.22999e-107	Y																											KX573901.1	1289	0.0367058	m2G|m22G		NC_003753.1	466	0.000187732	Y
					NC_001497.2	2230	0.0163401	Y		NC_001440.1	887	3.14415e-06	m3C																											KX573901.1	1292	2.10123e-21	i6A|t6A		NC_003753.1	467	8.44188e-05	m3C
					NC_001497.2	2232	1.31983e-07	i6A|t6A		NC_001440.1	888	7.88108e-145	m3C																											KX573901.1	1297	3.97585e-20	m3C		NC_003753.1	469	0.0101179	Y
					NC_001497.2	2233	5.24821e-68	D		NC_001440.1	889	6.0186e-59	m3C																											KX573901.1	1325	6.25521e-09	m1G		NC_003753.1	470	0.00353147	m1G
					NC_001497.2	2257	0.047413	m1A|m1I|ms2i6A		NC_001440.1	890	4.71327e-19	m1G																											KX573901.1	1327	3.52146e-06	m1G		NC_003753.1	475	7.22057e-06	m1A|m1I|ms2i6A
					NC_001497.2	2287	0.0346698	Y		NC_001440.1	891	4.18429e-06	m3C																											KX573901.1	1333	1.38091e-21	i6A|t6A		NC_003753.1	492	0.0169455	m1A|m1I|ms2i6A
					NC_001497.2	2310	0.000404659	m3C		NC_001440.1	892	6.92603e-78	m3C																											KX573901.1	1338	0.000198754	m1G		NC_003753.1	502	0.0474794	m1G
					NC_001497.2	2311	2.05632e-06	m3C		NC_001440.1	893	0.00012954	m1G																											KX573901.1	1340	0.000370171	D		NC_003753.1	505	0.039724	m3C
					NC_001497.2	2312	8.60655e-11	m3C		NC_001440.1	920	6.4369e-06	Y																											KX573901.1	1341	0.00533407	m3C		NC_003753.1	516	0.000929383	m1G
					NC_001497.2	2313	3.02128e-18	D		NC_001440.1	927	3.30604e-13	m3C																											KX573901.1	1365	1.12553e-16	m3C		NC_003753.1	518	3.46014e-08	m1G
					NC_001497.2	2347	0.0312286	m1A|m1I|ms2i6A		NC_001440.1	928	1.63904e-61	m3C																											KX573901.1	1390	2.61415e-13	m1A|m1I|ms2i6A		NC_003753.1	519	1.33251e-08	D
					NC_001497.2	2350	0.00142264	Y		NC_001440.1	929	2.27615e-30	Y																											KX573901.1	1401	0.0310745	m3C		NC_003753.1	521	0.0103864	Y
					NC_001497.2	2377	4.78278e-08	Y		NC_001440.1	936	6.35095e-63	m3C																											KX573901.1	1419	8.6823e-21	Y		NC_003753.1	524	0.000186056	m1A|m1I|ms2i6A
					NC_001497.2	2403	0.0257406	m3C		NC_001440.1	937	9.79728e-13	m1G																											KX573901.1	1421	0.0152407	D		NC_003753.1	525	7.05155e-22	m1A|m1I|ms2i6A
					NC_001497.2	2404	2.19454e-09	m1G		NC_001440.1	962	3.9587e-248	Y																											KX573901.1	1428	4.36659e-13	m1A|m1I|ms2i6A		NC_003753.1	525	0.00843774	i6A|t6A
					NC_001497.2	2412	0.0168026	i6A|t6A		NC_001440.1	966	0.000167977	m1G																											KX573901.1	1476	0.000724606	m3C		NC_003753.1	526	0.00221861	i6A|t6A
					NC_001497.2	2427	1.45054e-09	D		NC_001440.1	967	4.90626e-17	D																											KX573901.1	1563	0.0167462	m1G		NC_003753.1	528	5.50734e-29	m1G
					NC_001497.2	2431	3.29715e-07	m1A|m1I|ms2i6A		NC_001440.1	969	0	m3C																											KX573901.1	1578	1.22309e-06	D		NC_003753.1	529	5.74234e-10	D
					NC_001497.2	2447	9.58291e-05	m1G		NC_001440.1	970	0	m1G																											KX573901.1	1579	5.13771e-32	Y		NC_003753.1	530	2.31486e-13	m1G
					NC_001497.2	2460	0.00124448	m1A|m1I|ms2i6A		NC_001440.1	971	0	D																											KX573901.1	1580	0.0387488	m3C		NC_003753.1	531	0.000623548	Y
					NC_001497.2	2461	3.45161e-07	D		NC_001440.1	972	1.177e-62	m1A|m1I|ms2i6A																											KX573901.1	1621	4.32249e-07	m1G		NC_003753.1	532	5.04848e-06	m1G
					NC_001497.2	2463	0.0013671	m3C		NC_001440.1	973	0.00011409	Y																											KX573901.1	1622	4.58672e-07	m3C		NC_003753.1	534	1.35522e-08	i6A|t6A
					NC_001497.2	2488	0.0223518	i6A|t6A		NC_001440.1	999	0.00490919	Y																											KX573901.1	1626	0.00900502	m1G		NC_003753.1	536	7.49798e-05	m1G
					NC_001497.2	2491	1.01281e-05	D		NC_001440.1	1009	2.02442e-177	Y																											KX573901.1	1639	9.74102e-08	D		NC_003753.1	538	1.33203e-11	i6A|t6A
					NC_001497.2	2492	4.35348e-05	m3C		NC_001440.1	1011	0.0396571	Y																											KX573901.1	1641	0.00180944	m3C		NC_003753.1	539	1.03375e-08	m1G
					NC_001497.2	2493	1.85144e-22	m1G		NC_001440.1	1052	0.0327884	Y																											KX573901.1	1656	4.26051e-16	m3C		NC_003753.1	540	1.11241e-08	i6A|t6A
					NC_001497.2	2522	0.0204108	m3C		NC_001440.1	1057	1.00601e-220	m3C																											KX573901.1	1657	5.94568e-07	i6A|t6A		NC_003753.1	541	9.31676e-05	D
					NC_001497.2	2523	3.81949e-63	m3C		NC_001440.1	1058	0	m1G																											KX573901.1	1660	0.000894199	m1G		NC_003753.1	542	0.000200203	m1G
					NC_001497.2	2541	1.25968e-09	m1A|m1I|ms2i6A		NC_001440.1	1059	3.37689e-174	m1A|m1I|ms2i6A																											KX573901.1	1662	5.59259e-23	i6A|t6A		NC_003753.1	543	1.78934e-17	m3C
					NC_001497.2	2542	2.97615e-08	m1A|m1I|ms2i6A		NC_001440.1	1060	3.69515e-12	Y																											KX573901.1	1663	0.00969596	m1A|m1I|ms2i6A		NC_003753.1	544	2.18142e-10	m3C
					NC_001497.2	2544	3.68012e-49	m1G		NC_001440.1	1061	5.98069e-14	m1G																											KX573901.1	1675	0.00493627	m1G		NC_003753.1	545	6.71427e-06	i6A|t6A
					NC_001497.2	2545	0.0140701	i6A|t6A		NC_001440.1	1063	9.22284e-65	m3C																											KX573901.1	1722	1.24821e-40	m3C		NC_003753.1	546	0.00326448	m1A|m1I|ms2i6A
					NC_001497.2	2582	0.00759806	m1G		NC_001440.1	1065	2.28063e-05	Y																											KX573901.1	1743	8.05289e-06	D		NC_003753.1	547	3.90246e-05	m3C
					NC_001497.2	2583	0.00672959	i6A|t6A		NC_001440.1	1067	2.23262e-14	Y																											KX573901.1	1751	0.00138086	m3C		NC_003753.1	549	0.00253094	D
					NC_001497.2	2584	1.76592e-14	m1G		NC_001440.1	1087	1.36893e-48	m1G																											KX573901.1	1753	0.00336172	m3C		NC_003753.1	553	5.68978e-06	D
					NC_001497.2	2586	0.0129772	i6A|t6A		NC_001440.1	1088	8.64459e-89	Y																											KX573901.1	1855	2.40603e-11	m1G		NC_003753.1	556	0.00216873	m1A|m1I|ms2i6A
					NC_001497.2	2608	9.46996e-06	m1A|m1I|ms2i6A		NC_001440.1	1089	2.44843e-50	Y																											KX573901.1	1856	0.00466239	m3C		NC_003753.1	557	9.09064e-06	m1A|m1I|ms2i6A
					NC_001497.2	2609	0.00153694	m1A|m1I|ms2i6A		NC_001440.1	1098	0.00497756	m3C																											KX573901.1	1897	0.000390231	m2G|m22G		NC_003753.1	558	0.0237469	Y
					NC_001497.2	2631	1.58955e-07	i6A|t6A		NC_001440.1	1099	1.7568e-60	m3C																											KX573901.1	1933	0.0101394	D		NC_003753.1	560	0.00462635	i6A|t6A
					NC_001497.2	2632	1.50547e-11	m1A|m1I|ms2i6A		NC_001440.1	1110	4.55505e-63	Y																											KX573901.1	1935	0.00176775	m3C		NC_003753.1	564	2.16675e-10	m1A|m1I|ms2i6A
					NC_001497.2	2654	0.000181619	i6A|t6A		NC_001440.1	1118	0.0210323	Y																											KX573901.1	1946	5.78953e-06	i6A|t6A		NC_003753.1	566	0.000119291	m3C
					NC_001497.2	2655	2.24655e-08	D		NC_001440.1	1145	1.40827e-293	m3C																											KX573901.1	1950	0.0257099	m1G		NC_003753.1	567	0.000888553	m3C
					NC_001497.2	2681	0.0110544	m3C		NC_001440.1	1146	5.50804e-90	m3C																											KX573901.1	1987	8.80038e-09	i6A|t6A		NC_003753.1	568	2.41293e-05	m1A|m1I|ms2i6A
					NC_001497.2	2682	1.03702e-11	D		NC_001440.1	1147	1.08827e-27	m3C																											KX573901.1	2033	0.00900502	i6A|t6A		NC_003753.1	570	7.82997e-07	m3C
					NC_001497.2	2684	4.7901e-06	m1A|m1I|ms2i6A		NC_001440.1	1148	1.80687e-145	Y																											KX573901.1	2034	0.0377905	m1A|m1I|ms2i6A		NC_003753.1	571	0.0154779	m3C
					NC_001497.2	2685	0.0281795	Y		NC_001440.1	1149	0.00226315	Y																											KX573901.1	2035	0.0314832	i6A|t6A		NC_003753.1	573	0.00474154	m3C
					NC_001497.2	2687	0.000313398	m1G		NC_001440.1	1152	4.11872e-49	Y																											KX573901.1	2036	8.98944e-06	m3C		NC_003753.1	578	2.78651e-05	Y
					NC_001497.2	2688	0.0184652	i6A|t6A		NC_001440.1	1166	5.96544e-44	Y																											KX573901.1	2037	0.000263197	i6A|t6A		NC_003753.1	583	0.0287026	m1A|m1I|ms2i6A
					NC_001497.2	2689	7.37757e-10	m3C		NC_001440.1	1169	0.000101529	Y																											KX573901.1	2038	0.0314832	D		NC_003753.1	584	0.0389623	i6A|t6A
					NC_001497.2	2710	0.000865396	m1A|m1I|ms2i6A		NC_001440.1	1171	2.46851e-10	m3C																											KX573901.1	2040	0.000373832	m3C		NC_003753.1	586	0.0003794	m3C
					NC_001497.2	2711	1.23789e-05	Y		NC_001440.1	1198	0	Y																											KX573901.1	2053	0.0209371	i6A|t6A		NC_003753.1	587	3.4621e-05	i6A|t6A
					NC_001497.2	2733	4.39029e-07	m1A|m1I|ms2i6A		NC_001440.1	1207	0.000213059	m1A|m1I|ms2i6A																											KX573901.1	2069	3.54988e-05	D		NC_003753.1	589	4.13147e-05	i6A|t6A
					NC_001497.2	2736	1.78718e-06	m1A|m1I|ms2i6A		NC_001440.1	1222	1.24119e-21	D																											KX573901.1	2070	4.18984e-10	m1A|m1I|ms2i6A		NC_003753.1	590	0.0464553	m1G
					NC_001497.2	2737	0.025565	m3C		NC_001440.1	1223	2.26267e-259	Y																											KX573901.1	2071	0.0192874	i6A|t6A		NC_003753.1	593	0.0014951	Y
					NC_001497.2	2791	0.00866077	m1A|m1I|ms2i6A		NC_001440.1	1227	0	Y																											KX573901.1	2072	4.17021e-07	D		NC_003753.1	597	0.00589713	D
					NC_001497.2	2799	0.0387101	m1A|m1I|ms2i6A		NC_001440.1	1229	2.6669e-43	Y																											KX573901.1	2077	0.0165882	m1G		NC_003753.1	601	2.07762e-12	m1A|m1I|ms2i6A
					NC_001497.2	2801	0.00961624	D		NC_001440.1	1249	0	D																											KX573901.1	2078	0.000292048	i6A|t6A		NC_003753.1	602	4.01979e-72	Y
					NC_001497.2	2806	4.46577e-05	m3C		NC_001440.1	1250	2.31455e-22	m3C																											KX573901.1	2079	3.63088e-07	m1A|m1I|ms2i6A		NC_003753.1	603	1.4876e-06	m3C
					NC_001497.2	2827	1.43889e-08	m3C		NC_001440.1	1251	4.60129e-24	m1G																											KX573901.1	2082	1.30942e-41	Y		NC_003753.1	604	0.00050908	i6A|t6A
					NC_001497.2	2828	2.04527e-15	i6A|t6A		NC_001440.1	1254	3.6138e-29	Y																											KX573901.1	2083	0.00978958	Y		NC_003753.1	605	0.00236372	m3C
					NC_001497.2	2831	1.6057e-07	i6A|t6A		NC_001440.1	1273	0.0198373	m1A|m1I|ms2i6A																											KX573901.1	2084	0.00214473	m1G		NC_003753.1	606	0.00796452	i6A|t6A
					NC_001497.2	2834	0.0158523	m1G		NC_001440.1	1276	0	m3C																											KX573901.1	2085	0.000501813	Y		NC_003753.1	606	0.000245659	m1A|m1I|ms2i6A
					NC_001497.2	2852	0.0129951	m1G		NC_001440.1	1277	1.07352e-18	m1A|m1I|ms2i6A																											KX573901.1	2086	3.71422e-22	m1G		NC_003753.1	607	4.90739e-06	D
					NC_001497.2	2862	9.2751e-23	m3C		NC_001440.1	1282	4.00534e-22	Y																											KX573901.1	2087	0.00661845	i6A|t6A		NC_003753.1	608	0.0444221	Y
					NC_001497.2	2867	2.94966e-05	D		NC_001440.1	1285	1.93788e-31	Y																											KX573901.1	2088	5.4285e-13	D		NC_003753.1	609	0.00813429	Y
					NC_001497.2	2868	0.00213828	i6A|t6A		NC_001440.1	1300	2.44738e-88	Y																											KX573901.1	2090	0.000486501	D		NC_003753.1	612	0.0204887	m3C
					NC_001497.2	2869	0.00262305	m3C		NC_001440.1	1305	6.92197e-122	m3C																											KX573901.1	2091	0.000957579	i6A|t6A		NC_003753.1	618	0.0444221	m3C
					NC_001497.2	2892	0.0160873	m1A|m1I|ms2i6A		NC_001440.1	1306	1.71606e-49	m1G																											KX573901.1	2121	0.0207733	m1G		NC_003753.1	626	0.013863	m1A|m1I|ms2i6A
					NC_001497.2	2895	0.000970878	m3C		NC_001440.1	1307	1.12069e-66	m3C																											KX573901.1	2124	7.15611e-09	m1A|m1I|ms2i6A		NC_003753.1	628	6.81213e-17	m3C
					NC_001497.2	2896	0.00503146	m3C		NC_001440.1	1308	8.884e-83	m1G																											KX573901.1	2149	5.18594e-07	D		NC_003753.1	630	8.68342e-05	Y
					NC_001497.2	2909	0.000564451	m1G		NC_001440.1	1309	2.04365e-103	Y																											KX573901.1	2176	3.72117e-09	m3C		NC_003753.1	631	0.0189566	D
					NC_001497.2	2912	0.0250134	m1G		NC_001440.1	1318	4.57796e-72	m3C																											KX573901.1	2182	0.000106316	i6A|t6A		NC_003753.1	632	2.61137e-13	m1A|m1I|ms2i6A
					NC_001497.2	2914	0.0499184	m1G		NC_001440.1	1320	0.0149456	m1G																											KX573901.1	2184	0.0400746	m1A|m1I|ms2i6A		NC_003753.1	632	0.00214751	i6A|t6A
					NC_001497.2	2928	1.22441e-06	i6A|t6A		NC_001440.1	1322	6.47385e-105	Y																											KX573901.1	2197	0.0164988	m1G		NC_003753.1	636	0.00174111	m1A|m1I|ms2i6A
					NC_001497.2	2936	0.00226762	m1G		NC_001440.1	1323	2.39683e-12	m3C																											KX573901.1	2202	2.23515e-08	m3C		NC_003753.1	637	8.64342e-10	m1A|m1I|ms2i6A
					NC_001497.2	2979	3.43774e-09	i6A|t6A		NC_001440.1	1324	1.30191e-55	m3C																											KX573901.1	2206	3.55464e-06	m3C		NC_003753.1	638	0.017695	m1G
					NC_001497.2	2982	0.00516173	D		NC_001440.1	1325	2.03684e-32	m1G																											KX573901.1	2210	0.0168089	m3C		NC_003753.1	640	0.0015874	m1G
					NC_001497.2	2986	0.0394766	m1G		NC_001440.1	1327	1.04888e-162	m3C																											KX573901.1	2215	0.0405625	i6A|t6A		NC_003753.1	643	6.46747e-06	m1G
					NC_001497.2	3001	0.00887692	Y		NC_001440.1	1328	3.65831e-83	m3C																											KX573901.1	2239	0.0166074	Y		NC_003753.1	644	4.38526e-13	m3C
					NC_001497.2	3020	0.015086	i6A|t6A		NC_001440.1	1329	4.68684e-84	m3C																											KX573901.1	2240	1.15709e-11	m1A|m1I|ms2i6A		NC_003753.1	645	0.000323605	Y
					NC_001497.2	3039	1.54351e-05	Y		NC_001440.1	1330	4.59224e-262	m3C																											KX573901.1	2241	5.26921e-06	m3C		NC_003753.1	647	0.00037758	m1G
					NC_001497.2	3044	0.00415331	m1G		NC_001440.1	1331	2.87355e-33	Y																											KX573901.1	2245	7.8281e-06	i6A|t6A		NC_003753.1	650	0.0113928	Y
					NC_001497.2	3057	0.0072585	m1A|m1I|ms2i6A		NC_001440.1	1356	3.21307e-73	Y																											KX573901.1	2249	2.83632e-06	m3C		NC_003753.1	653	5.63145e-25	m1G
					NC_001497.2	3074	0.0480175	m3C		NC_001440.1	1364	0	m3C																											KX573901.1	2275	7.95614e-19	m3C		NC_003753.1	657	6.10079e-06	i6A|t6A
					NC_001497.2	3075	0.00673776	m3C		NC_001440.1	1365	0.046052	m1A|m1I|ms2i6A																											KX573901.1	2335	8.59013e-07	D		NC_003753.1	658	5.67873e-11	m3C
					NC_001497.2	3077	8.87435e-14	m1A|m1I|ms2i6A		NC_001440.1	1366	7.32331e-19	m1G																											KX573901.1	2388	0.000284146	m3C		NC_003753.1	659	1.25097e-08	m3C
					NC_001497.2	3103	2.90168e-08	m3C		NC_001440.1	1367	2.34129e-144	m3C																											KX573901.1	2459	0.00209993	D		NC_003753.1	662	3.79248e-05	m3C
					NC_001497.2	3139	4.38305e-10	Y		NC_001440.1	1368	2.99484e-12	m1A|m1I|ms2i6A																											KX573901.1	2486	0.000546784	i6A|t6A		NC_003753.1	668	0.000135867	D
					NC_001497.2	3140	0.000931493	Y		NC_001440.1	1369	0.000360291	m1G																											KX573901.1	2506	0.00173243	m1A|m1I|ms2i6A		NC_003753.1	671	2.56772e-05	m1A|m1I|ms2i6A
					NC_001497.2	3151	1.31542e-05	m1G		NC_001440.1	1370	3.10625e-09	m3C																											KX573901.1	2508	0.00697146	m1A|m1I|ms2i6A		NC_003753.1	672	0.000753263	m1A|m1I|ms2i6A
					NC_001497.2	3159	0.000988634	Y		NC_001440.1	1371	1.19225e-228	Y																											KX573901.1	2518	2.15105e-05	m3C		NC_003753.1	672	0.00116433	i6A|t6A
					NC_001497.2	3171	0.0328642	i6A|t6A		NC_001440.1	1376	9.66787e-172	m3C																											KX573901.1	2519	1.31968e-11	m1G		NC_003753.1	673	0.00539281	i6A|t6A
					NC_001497.2	3219	2.12547e-05	i6A|t6A		NC_001440.1	1377	0.0218879	m1G																											KX573901.1	2528	4.91001e-08	i6A|t6A		NC_003753.1	674	0.000364662	D
					NC_001497.2	3225	0.0172438	m1A|m1I|ms2i6A		NC_001440.1	1399	5.1887e-74	Y																											KX573901.1	2541	0.0296918	m3C		NC_003753.1	674	2.22358e-07	Y
					NC_001497.2	3227	0.0247631	i6A|t6A		NC_001440.1	1402	0	Y																											KX573901.1	2542	3.55382e-05	i6A|t6A		NC_003753.1	675	0.0173571	m1A|m1I|ms2i6A
					NC_001497.2	3238	0.00034201	Y		NC_001440.1	1403	6.14842e-184	m3C																											KX573901.1	2571	0.00066802	m3C		NC_003753.1	676	0.0142688	m3C
					NC_001497.2	3241	5.92281e-05	m3C		NC_001440.1	1404	3.17679e-07	m1G																											KX573901.1	2600	0.0437443	Y		NC_003753.1	677	9.96886e-08	m1G
					NC_001497.2	3242	3.40487e-10	i6A|t6A		NC_001440.1	1407	1.07537e-187	m3C																											KX573901.1	2602	0.0129869	m3C		NC_003753.1	678	0.0217216	m1A|m1I|ms2i6A
					NC_001497.2	3280	1.07152e-06	m1A|m1I|ms2i6A		NC_001440.1	1411	6.79845e-210	Y																											KX573901.1	2604	0.0388123	i6A|t6A		NC_003753.1	679	0.0280303	m1G
					NC_001497.2	3281	1.73055e-10	Y		NC_001440.1	1418	1.85831e-90	m3C																											KX573901.1	2608	0.017862	m1A|m1I|ms2i6A		NC_003753.1	680	0.00568522	Y
					NC_001497.2	3355	3.86382e-08	m1G		NC_001440.1	1422	2.96524e-44	m3C																											KX573901.1	2609	0.00773014	Y		NC_003753.1	682	0.00027825	Y
					NC_001497.2	3356	3.4572e-08	D		NC_001440.1	1452	0	m3C																											KX573901.1	2611	0.00893368	m1A|m1I|ms2i6A		NC_003753.1	684	8.81833e-07	m3C
					NC_001497.2	3381	0.000365025	m3C		NC_001440.1	1453	0	Y																											KX573901.1	2615	0.0030556	D		NC_003753.1	685	0.00676209	D
					NC_001497.2	3382	0.000161816	m3C		NC_001440.1	1455	8.8033e-25	m1G																											KX573901.1	2616	0.0130367	m1G		NC_003753.1	686	2.54671e-11	m1A|m1I|ms2i6A
					NC_001497.2	3386	0.00222836	m1G		NC_001440.1	1456	1.77945e-15	m1G																											KX573901.1	2617	1.4229e-05	m1G		NC_003753.1	687	0.00083274	D
					NC_001497.2	3388	2.22086e-24	m1A|m1I|ms2i6A		NC_001440.1	1457	9.07577e-286	Y																											KX573901.1	2618	1.38723e-06	m1G		NC_003753.1	688	0.00203243	i6A|t6A
					NC_001497.2	3412	1.1184e-09	D		NC_001440.1	1462	6.64904e-74	m1G																											KX573901.1	2620	0.0219147	m1G		NC_003753.1	688	0.000740566	m1A|m1I|ms2i6A
					NC_001497.2	3414	8.47435e-29	m1G		NC_001440.1	1463	1.56136775078376e-315	Y																											KX573901.1	2627	4.95831e-05	D		NC_003753.1	689	1.59521e-05	m1G
					NC_001497.2	3415	1.03517e-05	m3C		NC_001440.1	1464	9.57862e-178	Y																											KX573901.1	2631	1.47591e-63	m1G		NC_003753.1	696	0.00390523	m3C
					NC_001497.2	3416	8.35685e-29	m3C		NC_001440.1	1465	0.000679011	m3C																											KX573901.1	2638	0.00456861	m2G|m22G		NC_003753.1	698	0.00287383	m1A|m1I|ms2i6A
					NC_001497.2	3417	7.15686e-11	m3C		NC_001440.1	1466	8.72221e-05	m1A|m1I|ms2i6A																											KX573901.1	2647	0.000232843	m1A|m1I|ms2i6A		NC_003753.1	699	0.000577535	Y
					NC_001497.2	3420	6.44762e-07	i6A|t6A		NC_001440.1	1471	1.00563e-112	Y																											KX573901.1	2650	0.0363287	Y		NC_003753.1	703	4.51039e-05	m3C
					NC_001497.2	3423	0.0253704	m1G		NC_001440.1	1478	2.46107e-38	m3C																											KX573901.1	2679	0.0282528	D		NC_003753.1	706	0.0099573	m1G
					NC_001497.2	3449	6.14167e-39	D		NC_001440.1	1479	1.9415e-299	Y																											KX573901.1	2686	4.72081e-15	m3C		NC_003753.1	707	0.0414614	i6A|t6A
					NC_001497.2	3463	0.0202072	m3C		NC_001440.1	1482	3.27179e-05	m1A|m1I|ms2i6A																											KX573901.1	2688	1.09542e-07	m3C		NC_003753.1	710	0.00965052	Y
					NC_001497.2	3464	0.00135145	m3C		NC_001440.1	1483	0.00459193	m1G																											KX573901.1	2754	1.74302e-08	D		NC_003753.1	715	1.81376e-05	m3C
					NC_001497.2	3468	0.0478672	i6A|t6A		NC_001440.1	1485	5.42578e-16	m3C																											KX573901.1	2760	0.000153842	i6A|t6A		NC_003753.1	716	0.0230373	m3C
					NC_001497.2	3491	5.14505e-05	m3C		NC_001440.1	1486	0.0323253	m1A|m1I|ms2i6A																											KX573901.1	2768	0.0015465	m1G		NC_003753.1	718	0.031425	m3C
					NC_001497.2	3493	5.5665e-05	i6A|t6A		NC_001440.1	1488	1.43872e-21	m3C																											KX573901.1	2770	0.000156157	m1G		NC_003753.1	721	1.99932e-06	m1A|m1I|ms2i6A
					NC_001497.2	3516	4.10449e-12	Y		NC_001440.1	1499	5.5663e-30	m3C																											KX573901.1	2773	0.0143046	Y		NC_003753.1	723	5.92858e-05	m1G
					NC_001497.2	3517	1.37503e-28	D		NC_001440.1	1500	0.0441733	m1G																											KX573901.1	2780	0.000374814	m3C		NC_003753.1	733	0.00080829	Y
					NC_001497.2	3538	5.06456e-16	Y		NC_001440.1	1501	4.08432e-19	Y																											KX573901.1	2786	4.89987e-08	m1G		NC_003753.1	736	4.30735e-08	D
					NC_001497.2	3540	0.019366	D		NC_001440.1	1502	1.0233e-08	m1G																											KX573901.1	2787	0.00115798	Y		NC_003753.1	738	7.12516e-05	m1A|m1I|ms2i6A
					NC_001497.2	3541	0.0408458	m3C		NC_001440.1	1505	5.53705e-07	Y																											KX573901.1	2792	1.66898e-06	i6A|t6A		NC_003753.1	739	1.1562e-27	m1A|m1I|ms2i6A
					NC_001497.2	3543	0.00034201	m1A|m1I|ms2i6A		NC_001440.1	1542	9.24173e-11	Y																											KX573901.1	2793	7.11089e-45	i6A|t6A		NC_003753.1	740	4.24446e-07	Y
					NC_001497.2	3564	0.00610176	i6A|t6A		NC_001440.1	1543	0.000253339	m3C																											KX573901.1	2795	0.0107593	m1A|m1I|ms2i6A		NC_003753.1	741	0.000177002	m1A|m1I|ms2i6A
					NC_001497.2	3568	9.85194e-11	m1A|m1I|ms2i6A		NC_001440.1	1563	0	Y																											KX573901.1	2805	2.83679e-27	m3C		NC_003753.1	742	1.0219e-23	i6A|t6A
					NC_001497.2	3569	1.46518e-07	m1G		NC_001440.1	1564	9.16472e-240	Y																											KX573901.1	2806	0.00802284	m1G		NC_003753.1	743	3.05754e-07	Y
					NC_001497.2	3570	5.63039e-12	Y		NC_001440.1	1565	1.49021700633955e-316	m1G																											KX573901.1	2810	9.75975e-05	Y		NC_003753.1	744	0.000460164	Y
					NC_001497.2	3581	5.5273e-10	D		NC_001440.1	1566	6.1277e-65	Y																											KX573901.1	2811	0.00213603	m1G		NC_003753.1	745	0.000187899	m2G|m22G
					NC_001497.2	3585	0.000657468	D		NC_001440.1	1567	4.80536e-27	Y																											KX573901.1	2812	0.0184042	m1A|m1I|ms2i6A		NC_003753.1	747	5.51436e-06	m1G
					NC_001497.2	3587	1.45016e-36	m3C		NC_001440.1	1570	5.33214e-25	m1G																											KX573901.1	2813	0.00738503	Y		NC_003753.1	748	0.000280502	Y
					NC_001497.2	3588	2.16454e-08	Y		NC_001440.1	1571	2.42112e-07	m3C																											KX573901.1	2814	1.32672e-28	i6A|t6A		NC_003753.1	749	1.72105e-05	m1G
					NC_001497.2	3604	0.0431917	m1G		NC_001440.1	1572	6.51746e-11	m1G																											KX573901.1	2815	5.8062e-09	Y		NC_003753.1	750	0.00214822	Y
					NC_001497.2	3607	7.24483e-10	i6A|t6A		NC_001440.1	1573	5.30156e-23	m3C																											KX573901.1	2818	8.06666e-06	m1G		NC_003753.1	752	0.00262439	m1A|m1I|ms2i6A
					NC_001497.2	3631	1.88657e-08	Y		NC_001440.1	1584	0.00096671	m1G																											KX573901.1	2867	0.0357728	m3C		NC_003753.1	753	1.82778e-56	Y
					NC_001497.2	3632	3.4572e-08	m1G		NC_001440.1	1615	1.04729e-228	m3C																											KX573901.1	2889	0.0198694	m1A|m1I|ms2i6A		NC_003753.1	753	0.00101164	D
					NC_001497.2	3636	1.52923e-09	m1G		NC_001440.1	1616	0.00998622	m1G																											KX573901.1	2892	1.27103e-09	m3C		NC_003753.1	755	0.00286628	m1G
					NC_001497.2	3656	0.011154	D		NC_001440.1	1623	3.22191e-07	Y																											KX573901.1	2909	0.0275485	m1G		NC_003753.1	757	0.0428449	m1G
					NC_001497.2	3683	0.0214809	m3C		NC_001440.1	1625	4.98992e-12	m1A|m1I|ms2i6A																											KX573901.1	2928	0.034357	m3C		NC_003753.1	758	0.00372157	m3C
					NC_001497.2	3685	0.00011264	D		NC_001440.1	1629	1.22371e-109	Y																											KX573901.1	2930	0.00108356	D		NC_003753.1	759	2.43182e-08	m1G
					NC_001497.2	3687	0.0232857	m1A|m1I|ms2i6A		NC_001440.1	1631	0	m3C																											KX573901.1	2935	2.15178e-07	m1G		NC_003753.1	760	0.00612737	D
					NC_001497.2	3726	0.00299484	Y		NC_001440.1	1633	5.15281e-40	Y																											KX573901.1	2937	0.000183476	i6A|t6A		NC_003753.1	761	0.00187645	m1G
					NC_001497.2	3733	2.8756e-11	m1G		NC_001440.1	1645	4.97249e-41	m3C																											KX573901.1	2943	1.36567e-48	m3C		NC_003753.1	763	0.000252039	m1G
					NC_001497.2	3776	1.19759e-11	i6A|t6A		NC_001440.1	1646	4.60054e-33	Y																											KX573901.1	2947	0.00280931	m3C		NC_003753.1	766	1.65262e-05	Y
					NC_001497.2	3777	0.034847	m1A|m1I|ms2i6A		NC_001440.1	1655	1.58578e-166	Y																											KX573901.1	2952	0.00483589	Y		NC_003753.1	767	7.14999e-14	m1A|m1I|ms2i6A
					NC_001497.2	3780	1.30432e-05	m3C		NC_001440.1	1667	1.32982e-05	m1G																											KX573901.1	2954	0.00268723	D		NC_003753.1	769	0.0030886	m1G
					NC_001497.2	3785	3.12205e-18	m3C		NC_001440.1	1669	0	m3C																											KX573901.1	2955	6.73023e-05	D		NC_003753.1	770	0.0302073	D
					NC_001497.2	3788	2.68134e-05	m1A|m1I|ms2i6A		NC_001440.1	1678	2.26942e-224	Y																											KX573901.1	2956	9.1844e-05	m1G		NC_003753.1	771	6.57388e-25	m1A|m1I|ms2i6A
					NC_001497.2	3789	5.12314e-07	m1G		NC_001440.1	1697	0	Y																											KX573901.1	2959	1.4164e-08	m1G		NC_003753.1	772	0.0425871	D
					NC_001497.2	3822	0.0467246	m1G		NC_001440.1	1701	6.83436e-18	m3C																											KX573901.1	2964	0.0208678	m3C		NC_003753.1	773	3.21191e-07	m1G
					NC_001497.2	3823	0.00382043	D		NC_001440.1	1702	1.66184e-24	m1G																											KX573901.1	2974	0.00222636	Y		NC_003753.1	774	9.62447e-10	Y
					NC_001497.2	3836	0.000736148	i6A|t6A		NC_001440.1	1703	6.52191e-45	m1G																											KX573901.1	2975	0.0473375	m1A|m1I|ms2i6A		NC_003753.1	775	4.09565e-06	D
					NC_001497.2	3837	1.65117e-06	m3C		NC_001440.1	1704	1.76404e-239	Y																											KX573901.1	2978	4.51054e-05	m3C		NC_003753.1	775	9.62297e-10	Y
					NC_001497.2	3876	1.30564e-09	m1A|m1I|ms2i6A		NC_001440.1	1705	5.9924e-09	m1A|m1I|ms2i6A																											KX573901.1	2981	0.00222636	D		NC_003753.1	776	0.00123404	m1A|m1I|ms2i6A
					NC_001497.2	3963	1.59534e-06	m1G		NC_001440.1	1707	0	Y																											KX573901.1	2982	1.9962e-07	D		NC_003753.1	776	8.57006e-09	i6A|t6A
					NC_001497.2	3966	3.80572e-07	D		NC_001440.1	1708	3.29717e-21	m1G																											KX573901.1	2997	2.1722e-06	m1G		NC_003753.1	777	6.6009e-19	i6A|t6A
					NC_001497.2	3977	3.97848e-35	m3C		NC_001440.1	1709	2.39664e-38	m1G																											KX573901.1	2998	0.0406759	m3C		NC_003753.1	778	0.000175388	D
					NC_001497.2	4000	0.0458577	m1A|m1I|ms2i6A		NC_001440.1	1710	0.000197797	Y																											KX573901.1	3006	0.00407944	m1G		NC_003753.1	779	0.000193725	m1G
					NC_001497.2	4001	0.00117197	i6A|t6A		NC_001440.1	1711	1.67952e-10	Y																											KX573901.1	3007	0.000517636	Y		NC_003753.1	780	5.23002e-16	D
					NC_001497.2	4004	1.21928e-10	m1A|m1I|ms2i6A		NC_001440.1	1716	0.00105864	m1A|m1I|ms2i6A																											KX573901.1	3008	0.0286326	m1G		NC_003753.1	781	2.93149e-12	m1A|m1I|ms2i6A
					NC_001497.2	4005	8.39484e-09	D		NC_001440.1	1718	3.58728e-78	Y																											KX573901.1	3014	2.16099e-05	D		NC_003753.1	782	0.0336444	Y
					NC_001497.2	4006	0.0141239	D		NC_001440.1	1736	3.23713e-160	m3C																											KX573901.1	3026	0.0322715	Y		NC_003753.1	783	0.012413	m1A|m1I|ms2i6A
					NC_001497.2	4011	1.09618e-05	m3C		NC_001440.1	1739	2.33952e-35	m1G																											KX573901.1	3029	0.00191359	Y		NC_003753.1	787	9.50713e-06	m2G|m22G
					NC_001497.2	4043	1.71517e-23	m3C		NC_001440.1	1740	9.25266e-51	m3C																											KX573901.1	3035	0.0231528	m2G|m22G		NC_003753.1	787	0.0106972	m1G
					NC_001497.2	4069	0.0248496	i6A|t6A		NC_001440.1	1741	1.84581e-197	m3C																											KX573901.1	3038	0.0270547	m1G		NC_003753.1	789	0.000844415	m1G
					NC_001497.2	4072	0.00350676	Y		NC_001440.1	1742	2.75067e-15	m1A|m1I|ms2i6A																											KX573901.1	3042	0.0262407	Y		NC_003753.1	789	1.11873e-64	m1G
					NC_001497.2	4073	0.0407177	i6A|t6A		NC_001440.1	1770	1.18358e-192	m3C																											KX573901.1	3061	0.000420602	m3C		NC_003753.1	790	2.84404e-05	m3C
					NC_001497.2	4087	3.75077e-12	m1G		NC_001440.1	1771	5.01685e-34	m1G																											KX573901.1	3064	0.00908436	Y		NC_003753.1	794	5.93853e-05	m1G
					NC_001497.2	4094	1.46758e-21	m3C		NC_001440.1	1772	1.01233e-52	m1A|m1I|ms2i6A																											KX573901.1	3091	0.0475358	i6A|t6A		NC_003753.1	796	0.0075368	Y
					NC_001497.2	4095	0.000675892	i6A|t6A		NC_001440.1	1774	3.43121e-86	m1G																											KX573901.1	3096	0.0125299	m3C		NC_003753.1	797	0.000300034	m1G
					NC_001497.2	4118	0.0165452	m1G		NC_001440.1	1775	1.82966e-41	m3C																											KX573901.1	3103	4.53853e-06	m1G		NC_003753.1	800	0.0092184	D
					NC_001497.2	4119	0.000124889	m1A|m1I|ms2i6A		NC_001440.1	1776	5.1485e-305	m1G																											KX573901.1	3105	5.01289e-12	D		NC_003753.1	805	4.65536e-28	i6A|t6A
					NC_001497.2	4120	0.0108999	i6A|t6A		NC_001440.1	1777	2.0086e-100	m3C																											KX573901.1	3112	0.000424546	m2G|m22G		NC_003753.1	807	0.021273	m1A|m1I|ms2i6A
					NC_001497.2	4121	1.74851e-06	m1G		NC_001440.1	1778	1.12557e-142	m1G																											KX573901.1	3114	1.05301e-05	m3C		NC_003753.1	810	0.00212139	m3C
					NC_001497.2	4122	0.000323533	m1A|m1I|ms2i6A		NC_001440.1	1779	0.00115763	m3C																											KX573901.1	3118	2.93957e-09	i6A|t6A		NC_003753.1	811	0.000207294	i6A|t6A
					NC_001497.2	4145	4.85154e-76	m1A|m1I|ms2i6A		NC_001440.1	1780	2.14027e-224	Y																											KX573901.1	3144	1.43861e-11	m3C		NC_003753.1	812	1.14684e-09	m3C
					NC_001497.2	4146	0.000558811	m1G		NC_001440.1	1781	3.76169e-99	m1G																											KX573901.1	3170	0.000272356	m3C		NC_003753.1	813	0.00505649	D
					NC_001497.2	4147	5.13579e-13	i6A|t6A		NC_001440.1	1805	5.2676e-45	m1G																											KX573901.1	3192	0.00243151	m1A|m1I|ms2i6A		NC_003753.1	814	3.54866e-06	m1A|m1I|ms2i6A
					NC_001497.2	4151	0.000128071	m1A|m1I|ms2i6A		NC_001440.1	1806	2.48219e-44	m3C																											KX573901.1	3197	0.00204021	m3C		NC_003753.1	816	0.000328442	i6A|t6A
					NC_001497.2	4158	0.0168359	m1A|m1I|ms2i6A		NC_001440.1	1807	0.0190352	m3C																											KX573901.1	3210	9.67682e-11	m3C		NC_003753.1	818	4.24256e-55	m1G
					NC_001497.2	4187	3.61337e-06	m1A|m1I|ms2i6A		NC_001440.1	1808	5.09277e-45	m1G																											KX573901.1	3219	1.27269e-06	m3C		NC_003753.1	819	5.01173e-07	m3C
					NC_001497.2	4199	1.13761e-05	Y		NC_001440.1	1809	2.67971e-72	Y																											KX573901.1	3221	2.7656e-07	Y		NC_003753.1	820	3.18104e-05	i6A|t6A
					NC_001497.2	4218	2.20591e-259	m1A|m1I|ms2i6A		NC_001440.1	1811	3.81732e-56	m3C																											KX573901.1	3223	0.00022736	m1A|m1I|ms2i6A		NC_003753.1	821	0.00518797	i6A|t6A
					NC_001497.2	4219	1.0543e-24	m1G		NC_001440.1	1812	1.19633e-49	Y																											KX573901.1	3227	1.8245e-42	m3C		NC_003753.1	822	1.35253e-07	Y
					NC_001497.2	4221	0.00122619	D		NC_001440.1	1814	0.0228026	m1G																											KX573901.1	3232	5.86801e-10	m1A|m1I|ms2i6A		NC_003753.1	823	0.000977691	D
					NC_001497.2	4253	5.47006e-09	i6A|t6A		NC_001440.1	1815	0.00182054	Y																											KX573901.1	3236	5.38283e-17	i6A|t6A		NC_003753.1	825	0.00423018	m1A|m1I|ms2i6A
					NC_001497.2	4259	0.000322343	m1G		NC_001440.1	1816	1.54074e-18	m1G																											KX573901.1	3237	1.92325e-12	m1A|m1I|ms2i6A		NC_003753.1	827	0.00299667	D
					NC_001497.2	4286	0.000266704	m1A|m1I|ms2i6A		NC_001440.1	1837	1.12463e-55	m3C																											KX573901.1	3238	1.86698e-06	i6A|t6A		NC_003753.1	829	0.000169417	m1G
					NC_001497.2	4288	0.0109363	D		NC_001440.1	1838	1.80509e-61	m1G																											KX573901.1	3240	7.35673e-05	m1G		NC_003753.1	830	1.64733e-05	m1A|m1I|ms2i6A
					NC_001497.2	4299	0.000642389	i6A|t6A		NC_001440.1	1844	0	m1G																											KX573901.1	3242	0.032645	Y		NC_003753.1	831	0.0031292	Y
					NC_001497.2	4313	2.62367e-05	D		NC_001440.1	1847	5.59424e-42	m1G																											KX573901.1	3243	0.0017333	D		NC_003753.1	832	0.0145009	m1A|m1I|ms2i6A
					NC_001497.2	4339	0.0392964	m3C		NC_001440.1	1848	2.90186e-11	m1A|m1I|ms2i6A																											KX573901.1	3245	0.00202541	m1G		NC_003753.1	834	0.000108615	m1A|m1I|ms2i6A
					NC_001497.2	4340	1.29021e-10	D		NC_001440.1	1851	6.90213e-35	Y																											KX573901.1	3272	0.000178948	m3C		NC_003753.1	835	0.0181749	Y
					NC_001497.2	4386	0.00561639	i6A|t6A		NC_001440.1	1857	1.76881e-71	Y																											KX573901.1	3274	0.00202179	D		NC_003753.1	836	0.000446285	Y
					NC_001497.2	4388	0.000535819	m1G		NC_001440.1	1858	9.35518e-35	Y																											KX573901.1	3283	0.0388123	m1G		NC_003753.1	839	0.00492086	D
					NC_001497.2	4394	0.00170453	D		NC_001440.1	1860	0.00360063	m1A|m1I|ms2i6A																											KX573901.1	3285	0.0163015	D		NC_003753.1	840	0.000232157	m1A|m1I|ms2i6A
					NC_001497.2	4423	0.0282914	m1A|m1I|ms2i6A		NC_001440.1	1862	0	m1G																											KX573901.1	3296	0.0354869	m1G		NC_003753.1	841	0.00676209	D
					NC_001497.2	4424	9.00131e-05	m1G		NC_001440.1	1863	0.0454624	Y																											KX573901.1	3297	1.06229e-05	m3C		NC_003753.1	842	1.75795e-08	m3C
					NC_001497.2	4447	0.000263475	Y		NC_001440.1	1864	9.01191e-36	Y																											KX573901.1	3299	0.000511772	m1A|m1I|ms2i6A		NC_003753.1	855	5.47461e-06	Y
					NC_001497.2	4454	0.0485492	m3C		NC_001440.1	1865	3.5508e-59	m1G																											KX573901.1	3301	0.000294941	m1A|m1I|ms2i6A		NC_003753.1	864	0.00198094	m1G
					NC_001497.2	4568	2.02574e-06	Y		NC_001440.1	1871	2.33363e-122	m1G																											KX573901.1	3308	6.30972e-05	D		NC_003753.1	865	0.0193746	D
					NC_001497.2	4593	0.027406	m3C		NC_001440.1	1873	0.00174792	m1G																											KX573901.1	3309	7.03651e-06	i6A|t6A		NC_003753.1	865	0.000643055	Y
					NC_001497.2	4618	1.01281e-05	D		NC_001440.1	1874	4.15348e-290	m3C																											KX573901.1	3310	0.00680944	i6A|t6A		NC_003753.1	869	0.000226674	m1A|m1I|ms2i6A
					NC_001497.2	4634	0.0135327	m1G		NC_001440.1	1875	1.65703e-08	m1A|m1I|ms2i6A																											KX573901.1	3316	0.000748279	m1A|m1I|ms2i6A		NC_003753.1	871	0.0475886	m3C
					NC_001497.2	4637	3.01763e-07	m3C		NC_001440.1	1877	0	m3C																											KX573901.1	3317	1.68361e-07	D		NC_003753.1	873	2.18407e-07	m3C
					NC_001497.2	4640	1.60559e-07	m3C		NC_001440.1	1878	1.58808e-11	m1A|m1I|ms2i6A																											KX573901.1	3318	2.1692e-26	m2G|m22G		NC_003753.1	874	1.31855e-06	m3C
					NC_001497.2	4660	7.22781e-32	m3C		NC_001440.1	1883	1.35429e-11	m1A|m1I|ms2i6A																											KX573901.1	3320	4.56729e-14	D		NC_003753.1	876	0.0162553	m3C
					NC_001497.2	4661	0.000488519	m1A|m1I|ms2i6A		NC_001440.1	1904	0	m3C																											KX573901.1	3327	0.00357864	m3C		NC_003753.1	878	2.78651e-05	m1A|m1I|ms2i6A
					NC_001497.2	4682	1.168e-10	m1A|m1I|ms2i6A		NC_001440.1	1905	0	m3C																											KX573901.1	3330	3.79207e-10	m1A|m1I|ms2i6A		NC_003753.1	880	0.000423781	m1A|m1I|ms2i6A
					NC_001497.2	4706	0.00193701	m1G		NC_001440.1	1906	9.78476e-05	m1A|m1I|ms2i6A																											KX573901.1	3333	0.000665051	m1A|m1I|ms2i6A		NC_003753.1	883	3.93341e-10	m3C
					NC_001497.2	4708	0.00404712	m3C		NC_001440.1	1919	6.49337e-127	m1G																											KX573901.1	3340	2.24301e-07	m1A|m1I|ms2i6A		NC_003753.1	885	0.00690845	m3C
					NC_001497.2	4709	0.0108071	m1A|m1I|ms2i6A		NC_001440.1	1920	5.00162e-05	Y																											KX573901.1	3342	3.67326e-16	m3C		NC_003753.1	887	9.25299e-08	m3C
					NC_001497.2	4715	1.21074e-09	m1A|m1I|ms2i6A		NC_001440.1	1921	4.10335e-30	Y																											KX573901.1	3348	1.85158e-07	m3C		NC_003753.1	888	0.00317969	m1A|m1I|ms2i6A
					NC_001497.2	4718	0.00210444	Y		NC_001440.1	1922	1.83578e-06	m3C																											KX573901.1	3349	6.33461e-05	i6A|t6A		NC_003753.1	891	5.07552e-20	m1G
					NC_001497.2	4719	0.00105839	m3C		NC_001440.1	1923	1.12992e-130	m3C																											KX573901.1	3359	7.10674e-09	i6A|t6A		NC_003753.1	893	1.65708e-17	i6A|t6A
					NC_001497.2	4721	0.0339111	m1A|m1I|ms2i6A		NC_001440.1	1924	8.5071e-125	m3C																											KX573901.1	3360	8.94207e-06	m1G		NC_003753.1	895	6.85063e-05	m3C
					NC_001497.2	4758	4.5408e-05	Y		NC_001440.1	1925	1.49101e-08	m1A|m1I|ms2i6A																											KX573901.1	3361	1.87701e-23	Y		NC_003753.1	896	6.56239e-12	m1A|m1I|ms2i6A
					NC_001497.2	4761	0.000259226	m1A|m1I|ms2i6A		NC_001440.1	1948	4.5472e-10	m1G																											KX573901.1	3362	0.0366202	Y		NC_003753.1	898	1.12866e-26	m1G
					NC_001497.2	4766	0.000558811	m1A|m1I|ms2i6A		NC_001440.1	1949	5.00378e-09	m1G																											KX573901.1	3363	0.000813877	m3C		NC_003753.1	900	0.00153092	m1G
					NC_001497.2	4769	0.00132989	Y		NC_001440.1	1950	6.7239e-08	m3C																											KX573901.1	3369	1.55235e-06	m1G		NC_003753.1	903	2.70734e-17	m3C
					NC_001497.2	4802	3.09007e-10	i6A|t6A		NC_001440.1	1985	0.000135672	Y																											KX573901.1	3372	6.71963e-12	i6A|t6A		NC_003753.1	904	0.0100497	i6A|t6A
					NC_001497.2	4803	0.000361737	D		NC_001440.1	1987	0.000240393	m1A|m1I|ms2i6A																											KX573901.1	3374	2.30709e-17	m1A|m1I|ms2i6A		NC_003753.1	906	6.59304e-05	Y
					NC_001497.2	4806	0.0339961	m3C		NC_001440.1	1994	0	Y																											KX573901.1	3375	3.06562e-08	Y		NC_003753.1	907	0.00516034	i6A|t6A
					NC_001497.2	4841	1.94986e-05	m3C		NC_001440.1	1995	0	i6A|t6A																											KX573901.1	3377	2.06197e-08	i6A|t6A		NC_003753.1	908	8.2075e-47	Y
					NC_001497.2	4843	0.00484745	i6A|t6A		NC_001440.1	1996	1.86434e-299	i6A|t6A																											KX573901.1	3378	1.00275e-21	D		NC_003753.1	917	0.013749	m3C
					NC_001497.2	4844	5.44082e-07	m3C		NC_001440.1	1999	2.06102e-06	m2G|m22G																											KX573901.1	3382	0.00314759	m1G		NC_003753.1	921	0.000147444	m1G
					NC_001497.2	4857	5.14888e-18	m1A|m1I|ms2i6A		NC_001440.1	2000	7.25073e-176	D																											KX573901.1	3383	5.0332e-06	Y		NC_003753.1	922	0.00896301	m3C
					NC_001497.2	4879	3.80623e-05	D		NC_001440.1	2001	1.57161e-43	Y																											KX573901.1	3387	0.00247392	Y		NC_003753.1	928	0.0339817	D
					NC_001497.2	4882	4.31371e-07	Y		NC_001440.1	2023	7.15263e-172	m3C																											KX573901.1	3388	0.0226538	m1A|m1I|ms2i6A		NC_003753.1	930	2.85475e-08	m3C
					NC_001497.2	4884	0.0247161	m3C		NC_001440.1	2024	1.34745e-07	m1A|m1I|ms2i6A																											KX573901.1	3390	7.99163e-08	Y		NC_003753.1	931	9.16287e-07	Y
					NC_001497.2	4906	1.70314e-06	i6A|t6A		NC_001440.1	2025	0.00212909	Y																											KX573901.1	3393	1.02897e-08	Y		NC_003753.1	932	9.87659e-08	m1A|m1I|ms2i6A
					NC_001497.2	4909	3.0083e-06	m1G		NC_001440.1	2027	5.05143e-09	m3C																											KX573901.1	3418	0.0174884	m1G		NC_003753.1	933	1.40799e-09	i6A|t6A
					NC_001497.2	4910	7.04317e-10	Y		NC_001440.1	2030	5.09307e-11	m3C																											KX573901.1	3438	0.0377905	m1G		NC_003753.1	934	1.41056e-11	D
					NC_001497.2	4916	0.0357105	m1A|m1I|ms2i6A		NC_001440.1	2031	5.63327e-19	Y																											KX573901.1	3447	0.00274579	D		NC_003753.1	935	0.012413	m1A|m1I|ms2i6A
					NC_001497.2	4953	3.64646e-05	D		NC_001440.1	2038	1.84015e-150	Y																											KX573901.1	3450	1.2946e-08	m3C		NC_003753.1	937	0.0310167	m3C
					NC_001497.2	4965	3.10942e-05	m1A|m1I|ms2i6A		NC_001440.1	2058	1.58752e-07	m1A|m1I|ms2i6A																											KX573901.1	3461	0.00751031	m3C		NC_003753.1	939	0.0113928	D
					NC_001497.2	5003	4.92725e-09	Y		NC_001440.1	2063	7.66156e-38	m3C																											KX573901.1	3472	0.000921976	m1G		NC_003753.1	940	1.51865e-05	m1A|m1I|ms2i6A
					NC_001497.2	5005	1.03862e-13	i6A|t6A		NC_001440.1	2064	5.62158e-05	m1A|m1I|ms2i6A																											KX573901.1	3474	3.81551e-25	m2G|m22G		NC_003753.1	941	2.11171e-05	m1G
					NC_001497.2	5006	2.95903e-06	m1G		NC_001440.1	2091	1.2442e-15	m1G																											KX573901.1	3479	1.78677e-23	Y		NC_003753.1	942	0.00259578	Y
					NC_001497.2	5008	1.74846e-10	m3C		NC_001440.1	2092	4.71158e-11	m3C																											KX573901.1	3493	5.11183e-05	D		NC_003753.1	946	0.00730421	Y
					NC_001497.2	5030	8.50112e-18	m3C		NC_001440.1	2093	3.56937e-15	m1G																											KX573901.1	3495	0.00219977	m3C		NC_003753.1	948	1.49325e-13	m3C
					NC_001497.2	5031	0.0345891	m1A|m1I|ms2i6A		NC_001440.1	2095	1.89489e-236	m3C																											KX573901.1	3498	0.000788553	m1A|m1I|ms2i6A		NC_003753.1	951	2.68088e-05	Y
					NC_001497.2	5032	0.0220172	D		NC_001440.1	2096	3.16411e-86	Y																											KX573901.1	3501	0.00195122	D		NC_003753.1	958	3.04099e-07	i6A|t6A
					NC_001497.2	5035	0.0253704	m1A|m1I|ms2i6A		NC_001440.1	2104	2.2648e-150	m3C																											KX573901.1	3510	0.00206879	D		NC_003753.1	959	8.94454e-11	m3C
					NC_001497.2	5038	1.91572e-06	m1A|m1I|ms2i6A		NC_001440.1	2105	4.06413e-16	m1A|m1I|ms2i6A																											KX573901.1	3513	0.0267817	D		NC_003753.1	960	0.0270564	Y
					NC_001497.2	5087	2.48233e-08	m3C		NC_001440.1	2106	3.8703e-13	Y																											KX573901.1	3514	0.00499729	m3C		NC_003753.1	960	5.36408e-15	D
					NC_001497.2	5088	0.00602921	i6A|t6A		NC_001440.1	2108	3.05831e-38	Y																											KX573901.1	3568	0.00633639	m1G		NC_003753.1	961	3.3218e-18	m1A|m1I|ms2i6A
					NC_001497.2	5090	0.00035933	i6A|t6A		NC_001440.1	2111	3.0956e-51	Y																											KX573901.1	3579	0.00206294	m3C		NC_003753.1	962	0.001723	m1A|m1I|ms2i6A
					NC_001497.2	5107	6.33484e-07	m1A|m1I|ms2i6A		NC_001440.1	2130	0	Y																											KX573901.1	3610	0.000155002	m1G		NC_003753.1	964	1.18828e-09	m1A|m1I|ms2i6A
					NC_001497.2	5152	4.87511e-05	m1A|m1I|ms2i6A		NC_001440.1	2131	1.832e-52	Y																											KX573901.1	3615	0.0002098	D		NC_003753.1	965	2.90626e-10	i6A|t6A
					NC_001497.2	5169	3.01226e-08	m3C		NC_001440.1	2147	0	Y																											KX573901.1	3637	0.000562111	m1G		NC_003753.1	966	4.25247e-06	m3C
					NC_001497.2	5170	2.34273e-12	m3C		NC_001440.1	2150	1.8131e-55	m3C																											KX573901.1	3659	0.000470977	m1A|m1I|ms2i6A		NC_003753.1	967	0.0121139	Y
					NC_001497.2	5171	0.0107729	i6A|t6A		NC_001440.1	2152	2.249e-68	m3C																											KX573901.1	3668	0.00763348	m3C		NC_003753.1	968	0.013579	m1G
					NC_001497.2	5172	0.00416413	D		NC_001440.1	2153	8.39806e-131	m1A|m1I|ms2i6A																											KX573901.1	3670	0.00326461	m1A|m1I|ms2i6A		NC_003753.1	971	0.00888624	m1A|m1I|ms2i6A
					NC_001497.2	5176	0.00213658	m1G		NC_001440.1	2154	0.00541526	m1A|m1I|ms2i6A																											KX573901.1	3676	0.00231679	m1A|m1I|ms2i6A		NC_003753.1	972	1.77438e-130	Y
					NC_001497.2	5196	1.23113e-09	m3C		NC_001440.1	2156	2.29083e-64	m1G																											KX573901.1	3677	1.25279e-20	i6A|t6A		NC_003753.1	973	0.00121319	m1A|m1I|ms2i6A
					NC_001497.2	5197	0.00292118	D		NC_001440.1	2157	2.54866e-51	Y																											KX573901.1	3678	0.0313757	m1A|m1I|ms2i6A		NC_003753.1	974	0.00117178	m3C
					NC_001497.2	5231	2.3362e-06	m1A|m1I|ms2i6A		NC_001440.1	2158	1.0053e-20	m1G																											KX573901.1	3679	1.20888e-10	D		NC_003753.1	975	2.19952e-27	m3C
					NC_001497.2	5232	3.76308e-09	D		NC_001440.1	2160	7.48987e-55	Y																											KX573901.1	3680	0.000114301	Y		NC_003753.1	976	1.59709e-06	m1A|m1I|ms2i6A
					NC_001497.2	5233	0.00359632	D		NC_001440.1	2171	1.448e-20	Y																											KX573901.1	3681	0.000555874	D		NC_003753.1	977	0.00292942	i6A|t6A
					NC_001497.2	5254	0.00347717	D		NC_001440.1	2172	3.45098e-05	i6A|t6A																											KX573901.1	3682	0.0269557	m3C		NC_003753.1	978	4.03599e-08	m1A|m1I|ms2i6A
					NC_001497.2	5279	0.00504872	m1G		NC_001440.1	2179	0.0223199	m3C																											KX573901.1	3689	0.0054984	i6A|t6A		NC_003753.1	979	0.00649857	m1A|m1I|ms2i6A
					NC_001497.2	5280	0.00404712	m1A|m1I|ms2i6A		NC_001440.1	2180	6.23287e-16	m3C																											KX573901.1	3691	0.0213029	m3C		NC_003753.1	980	0.00109677	m1A|m1I|ms2i6A
					NC_001497.2	5285	3.90915e-07	Y		NC_001440.1	2181	0.0434588	m3C																											KX573901.1	3694	0.00151481	m3C		NC_003753.1	981	3.40996e-11	m3C
					NC_001497.2	5307	0.000617387	m1G		NC_001440.1	2183	0.000371065	m3C																											KX573901.1	3696	2.47833e-08	m3C		NC_003753.1	982	8.20924e-10	m1A|m1I|ms2i6A
					NC_001497.2	5309	7.87691e-51	D		NC_001440.1	2184	6.3195e-19	m3C																											KX573901.1	3706	2.40411e-10	i6A|t6A		NC_003753.1	982	4.68086e-14	i6A|t6A
					NC_001497.2	5310	6.03009e-07	m1A|m1I|ms2i6A		NC_001440.1	2186	1.38533e-84	i6A|t6A																											KX573901.1	3708	0.0421527	m1G		NC_003753.1	983	3.59948e-18	Y
					NC_001497.2	5311	1.50547e-11	D		NC_001440.1	2187	5.08989e-05	m3C																											KX573901.1	3710	5.8048e-05	m1A|m1I|ms2i6A		NC_003753.1	984	3.30369e-18	m1G
					NC_001497.2	5322	7.18437e-07	m1A|m1I|ms2i6A		NC_001440.1	2188	1.13271e-125	Y																											KX573901.1	3711	1.24734e-36	i6A|t6A		NC_003753.1	985	0.00848367	m1A|m1I|ms2i6A
					NC_001497.2	5326	0.00105839	m1A|m1I|ms2i6A		NC_001440.1	2189	1.44546e-20	Y																											KX573901.1	3712	9.93569e-27	Y		NC_003753.1	986	8.34688e-18	m1G
					NC_001497.2	5352	3.66847e-07	D		NC_001440.1	2214	1.86473e-48	m3C																											KX573901.1	3713	9.7151e-10	D		NC_003753.1	987	0.0022857	i6A|t6A
					NC_001497.2	5360	0.0013474	m3C		NC_001440.1	2215	1.51548e-06	m1A|m1I|ms2i6A																											KX573901.1	3714	0.00355888	m1G		NC_003753.1	988	7.4314e-12	m1A|m1I|ms2i6A
					NC_001497.2	5363	0.00746953	i6A|t6A		NC_002034.1	22	0.0153196	Y																											KX573901.1	3716	0.00703268	m1A|m1I|ms2i6A		NC_003753.1	989	1.98573e-13	i6A|t6A
					NC_001497.2	5364	0.0397011	D		NC_002034.1	23	6.4621e-05	Y																											KX573901.1	3717	9.30648e-05	i6A|t6A		NC_003753.1	990	6.49604e-13	i6A|t6A
					NC_001497.2	5387	8.52956e-07	D		NC_002034.1	39	1.76866e-51	m3C																											KX573901.1	3718	0.00282643	D		NC_003753.1	991	6.83723e-14	Y
					NC_001497.2	5401	0.00270566	m1A|m1I|ms2i6A		NC_002034.1	40	4.21257e-54	Y																											KX573901.1	3719	0.000427099	D		NC_003753.1	992	4.54835e-23	i6A|t6A
					NC_001497.2	5442	0.0145172	i6A|t6A		NC_002034.1	51	1.49369e-08	m3C																											KX573901.1	3720	0.000368508	m1G		NC_003753.1	993	1.50398e-08	m1G
					NC_001497.2	5446	0.00185343	i6A|t6A		NC_002034.1	52	3.67524e-25	m3C																											KX573901.1	3726	0.0115958	m3C		NC_003753.1	995	2.52655e-29	i6A|t6A
					NC_001497.2	5456	0.0121656	D		NC_002034.1	53	1.88447e-51	Y																											KX573901.1	3732	0	m2G|m22G		NC_003753.1	996	2.12566e-46	m1A|m1I|ms2i6A
					NC_001497.2	5479	1.65347e-07	D		NC_002034.1	54	0.0050472	Y																											KX573901.1	3740	1.69387e-70	m1G		NC_003753.1	997	1.64448e-17	i6A|t6A
					NC_001497.2	5486	0.000107929	Y		NC_002034.1	59	0.000554593	m1A|m1I|ms2i6A																											KX573901.1	3746	4.78655e-05	m3C		NC_003753.1	998	3.80775e-23	Y
					NC_001497.2	5487	0.0207377	m1A|m1I|ms2i6A		NC_002034.1	60	0.0117046	m1A|m1I|ms2i6A																											KX573901.1	3747	0.024311	m1G		NC_003753.1	999	7.37488e-68	m3C
					NC_001497.2	5513	0.0163673	D		NC_002034.1	62	3.32268e-10	m3C																											KX573901.1	3761	0.0153211	m1A|m1I|ms2i6A		NC_003753.1	1000	3.97314e-11	m1A|m1I|ms2i6A
					NC_001497.2	5543	1.10556e-74	m1G		NC_002034.1	63	1.21563e-26	Y																											KX573901.1	3762	0.000553563	Y		NC_003753.1	1001	7.09e-13	i6A|t6A
					NC_001497.2	5544	0.00491994	m1A|m1I|ms2i6A		NC_002034.1	65	1.38766e-47	Y																											KX573901.1	3798	0.000279722	m2G|m22G		NC_003753.1	1002	0.000314472	m1A|m1I|ms2i6A
					NC_001497.2	5570	8.21393e-12	i6A|t6A		NC_002034.1	67	5.04072e-166	D																											KX573901.1	3799	2.08088e-05	m3C		NC_003753.1	1003	2.34405e-09	m1A|m1I|ms2i6A
					NC_001497.2	5578	0.0269778	D		NC_002034.1	68	7.91418e-07	Y																											KX573901.1	3800	0.00120562	Y		NC_003753.1	1004	5.76463e-07	i6A|t6A
					NC_001497.2	5595	6.74298e-05	m1G		NC_002034.1	71	1.45302e-42	D																											KX573901.1	3801	0.00763348	i6A|t6A		NC_003753.1	1005	5.1572e-08	m3C
					NC_001497.2	5600	0.00021303	Y		NC_002034.1	98	8.91079e-39	m3C																											KX573901.1	3878	5.22508e-08	m3C		NC_003753.1	1007	0.00298092	i6A|t6A
					NC_001497.2	5650	0.0112385	m1A|m1I|ms2i6A		NC_002034.1	100	1.47062e-07	i6A|t6A																											KX573901.1	3887	0.00853341	D		NC_003753.1	1008	0.020811	Y
					NC_001497.2	5662	0.00303106	D		NC_002034.1	102	0.0226359	m1G																											KX573901.1	3888	2.50362e-07	m3C		NC_003753.1	1011	0.000123813	i6A|t6A
					NC_001497.2	5665	0.0324326	m1A|m1I|ms2i6A		NC_002034.1	103	2.63938e-36	Y																											KX573901.1	3889	0.02543	D		NC_003753.1	1015	0.000105521	D
					NC_001497.2	5666	0.000240428	D		NC_002034.1	110	2.82293e-07	Y																											KX573901.1	3910	0.0030556	i6A|t6A		NC_003753.1	1016	0.0423081	m2G|m22G
					NC_001497.2	5667	0.00314389	D		NC_002034.1	111	0.00960885	m3C																											KX573901.1	3948	0.0174536	m1G		NC_003753.1	1022	0.0477504	m3C
					NC_001497.2	5675	1.03391e-07	m1G		NC_002034.1	133	5.64827e-08	Y																											KX573901.1	3958	0.00816694	i6A|t6A		NC_003753.1	1026	0.0311375	i6A|t6A
					NC_001497.2	5722	0.000129115	m1G		NC_002034.1	135	1.86351e-51	m3C																											KX573901.1	3959	1.18511e-06	Y		NC_003753.1	1036	0.00735915	m1G
					NC_001497.2	5723	0.00782624	m3C		NC_002034.1	136	2.03435e-156	m3C																											KX573901.1	3961	1.05466e-05	m1G		NC_003753.1	1046	9.33345e-05	m1G
					NC_001497.2	5724	1.16767e-11	D		NC_002034.1	140	0.0375725	m1G																											KX573901.1	3966	0.0158106	m1G		NC_003753.1	1047	0.00012198	m3C
					NC_001497.2	5780	8.94529e-05	i6A|t6A		NC_002034.1	155	0.012578	Y																											KX573901.1	3968	0.00448037	m1A|m1I|ms2i6A		NC_003753.1	1048	0.0276701	i6A|t6A
					NC_001497.2	5807	6.87742e-12	i6A|t6A		NC_002034.1	162	1.75718e-109	m3C																											KX573901.1	3969	1.61357e-10	i6A|t6A		NC_003753.1	1050	0.0201805	m3C
					NC_001497.2	5809	0.00266384	i6A|t6A		NC_002034.1	163	3.6371e-20	m1G																											KX573901.1	3970	1.90164e-10	D		NC_003753.1	1051	0.00253094	i6A|t6A
					NC_001497.2	5835	0.0346698	i6A|t6A		NC_002034.1	165	0	m3C																											KX573901.1	3972	4.72e-06	D		NC_003753.1	1061	3.00189e-05	m3C
					NC_001497.2	5851	0.00868584	m1A|m1I|ms2i6A		NC_002034.1	166	4.09426e-200	m3C																											KX573901.1	3997	3.53352e-09	m3C		NC_003753.1	1062	1.83029e-07	i6A|t6A
					NC_001497.2	5863	1.54351e-05	m1G		NC_002034.1	167	0	Y																											KX573901.1	4002	7.34208e-11	m1A|m1I|ms2i6A		NC_003753.1	1063	3.23349e-06	Y
					NC_001497.2	5895	0.020812	D		NC_002034.1	187	7.12802e-53	m1G																											KX573901.1	4004	0.000250044	m3C		NC_003753.1	1064	0.00182811	D
					NC_001497.2	5905	0.0339111	m1G		NC_002034.1	188	2.96739e-17	m1A|m1I|ms2i6A																											KX573901.1	4059	0.0143761	D		NC_003753.1	1065	0.0154779	i6A|t6A
					NC_001497.2	5908	0.00254918	i6A|t6A		NC_002034.1	190	1.26984e-95	m3C																											KX573901.1	4061	2.15578e-07	D		NC_003753.1	1066	0.0178954	i6A|t6A
					NC_001497.2	5928	1.03702e-11	m1A|m1I|ms2i6A		NC_002034.1	192	8.32911e-11	m1G																											KX573901.1	4062	1.85532e-05	m1G		NC_003753.1	1067	3.89714e-06	Y
					NC_001497.2	5930	3.4764e-09	D		NC_002034.1	193	2.30392e-13	m3C																											KX573901.1	4066	0.000582443	i6A|t6A		NC_003753.1	1068	3.73548e-18	m3C
					NC_001497.2	5934	0.00516096	D		NC_002034.1	194	1.73841e-133	Y																											KX573901.1	4067	0.0476527	m2G|m22G		NC_003753.1	1069	2.83273e-06	Y
					NC_001497.2	5955	0.0230747	m1G		NC_002034.1	199	0.0209321	m1G																											KX573901.1	4071	0.012905	m1G		NC_003753.1	1070	0.000196695	m1A|m1I|ms2i6A
					NC_001497.2	5957	5.00029e-05	m3C		NC_002034.1	201	1.79329e-07	m1G																											KX573901.1	4075	3.08882e-50	i6A|t6A		NC_003753.1	1071	2.21657e-05	D
					NC_001497.2	5958	1.98472e-10	m1A|m1I|ms2i6A		NC_002034.1	202	1.57325e-40	m3C																											KX573901.1	4082	0.00864412	m3C		NC_003753.1	1072	5.31968e-05	i6A|t6A
					NC_001497.2	5980	1.26807e-08	m1G		NC_002034.1	203	3.29875e-06	m1A|m1I|ms2i6A																											KX573901.1	4083	4.84659e-34	Y		NC_003753.1	1076	0.0323227	D
					NC_001497.2	5982	5.24808e-05	m1G		NC_002034.1	225	0.0321937	m3C																											KX573901.1	4086	0.00850707	i6A|t6A		NC_003753.1	1077	0.000104816	m1A|m1I|ms2i6A
					NC_001497.2	5983	0.00243293	m3C		NC_002034.1	226	0.0221067	m3C																											KX573901.1	4089	0.00333717	m1G		NC_003753.1	1078	0.0291319	m3C
					NC_001497.2	5984	2.33236e-06	i6A|t6A		NC_002034.1	227	4.01928e-23	m1G																											KX573901.1	4093	4.68695e-08	m1G		NC_003753.1	1085	0.00162767	m3C
					NC_001497.2	6006	3.46129e-05	i6A|t6A		NC_002034.1	228	9.89117e-78	Y																											KX573901.1	4094	0.0112376	D		NC_003753.1	1087	1.48118e-05	m1A|m1I|ms2i6A
					NC_001497.2	6007	1.42583e-06	m1A|m1I|ms2i6A		NC_002034.1	248	8.96405e-147	Y																											KX573901.1	4095	9.87217e-08	Y		NC_003753.1	1088	2.14095e-09	i6A|t6A
					NC_001497.2	6008	1.17589e-14	m3C		NC_002034.1	249	3.10864e-13	Y																											KX573901.1	4096	0.0238967	Y		NC_003753.1	1089	0.0011524	m1A|m1I|ms2i6A
					NC_001497.2	6009	1.35622e-32	m1A|m1I|ms2i6A		NC_002034.1	267	6.6419e-12	m3C																											KX573901.1	4097	6.75618e-10	m3C		NC_003753.1	1094	0.0208084	m3C
					NC_001497.2	6010	1.22952e-07	m1A|m1I|ms2i6A		NC_002034.1	268	1.6537e-08	m1G																											KX573901.1	4107	0.00206294	i6A|t6A		NC_003753.1	1096	0.0213298	m1A|m1I|ms2i6A
					NC_001497.2	6011	4.38305e-10	i6A|t6A		NC_002034.1	271	2.91688e-29	m1G																											KX573901.1	4130	8.88382e-05	m1G		NC_003753.1	1099	3.53375e-06	D
					NC_001497.2	6032	2.23152e-47	D		NC_002034.1	272	2.35326e-76	Y																											KX573901.1	4131	0.0498537	D		NC_003753.1	1101	0.000319331	m3C
					NC_001497.2	6033	1.72937e-24	m1G		NC_002034.1	273	0.000217142	m3C																											KX573901.1	4134	9.46143e-08	m1A|m1I|ms2i6A		NC_003753.1	1102	2.15965e-08	i6A|t6A
					NC_001497.2	6034	1.16112e-06	m3C		NC_002034.1	304	7.80242e-35	m3C																											KX573901.1	4140	5.40503e-05	Y		NC_003753.1	1109	0.00284963	m1G
					NC_001497.2	6053	2.05709e-11	D		NC_002034.1	305	5.33853e-232	Y																											KX573901.1	4149	0.00260561	m1A|m1I|ms2i6A		NC_003753.1	1110	4.68228e-05	m3C
					NC_001497.2	6054	1.50179e-06	D		NC_002034.1	311	5.30884e-169	Y																											KX573901.1	4155	1.5523e-08	m1G		NC_003753.1	1112	0.00880738	Y
					NC_001497.2	6056	2.0383e-06	m1A|m1I|ms2i6A		NC_002034.1	315	0.0266453	m3C																											KX573901.1	4157	0.00882151	m1G		NC_003753.1	1113	6.71427e-06	i6A|t6A
					NC_001497.2	6090	0.0181854	m3C		NC_002034.1	316	7.15843e-11	m3C																											KX573901.1	4158	0.00110473	D		NC_003753.1	1115	0.0036179	m3C
					NC_001497.2	6107	4.72051e-39	m1G		NC_002034.1	319	0.00240736	m3C																											KX573901.1	4161	9.24864e-07	D		NC_003753.1	1119	0.000335713	m3C
					NC_001497.2	6132	5.6831e-09	m1A|m1I|ms2i6A		NC_002034.1	330	0.000104343	Y																											KX573901.1	4166	4.64474e-11	i6A|t6A		NC_003753.1	1128	0.00221485	m1G
					NC_001497.2	6133	0.00618151	m3C		NC_002034.1	340	8.20506e-15	m3C																											KX573901.1	4167	6.88137e-30	i6A|t6A		NC_003753.1	1131	0.000202581	m1G
					NC_001497.2	6134	3.93889e-22	m3C		NC_002034.1	353	4.44402e-05	Y																											KX573901.1	4168	8.3658e-07	Y		NC_003753.1	1133	0.00456747	m3C
					NC_001497.2	6135	0.00034042	D		NC_002034.1	378	0.00115015	Y																											KX573901.1	4171	9.60701e-07	m1G		NC_003753.1	1134	2.75462e-34	D
					NC_001497.2	6142	2.20262e-05	Y		NC_002034.1	379	8.37435e-132	m3C																											KX573901.1	4180	4.34092e-06	m1G		NC_003753.1	1136	4.28294e-05	m3C
					NC_001497.2	6150	2.74546e-23	Y		NC_002034.1	380	0	Y																											KX573901.1	4181	0.00761969	D		NC_003753.1	1138	0.0116738	i6A|t6A
					NC_001497.2	6151	0.00011054	m3C		NC_002034.1	385	1.74317e-70	Y																											KX573901.1	4203	3.619e-07	m3C		NC_003753.1	1141	0.00148767	m1A|m1I|ms2i6A
					NC_001497.2	6199	0.00390911	m1G		NC_002034.1	387	7.4054e-31	Y																											KX573901.1	4204	0.000668545	m1A|m1I|ms2i6A		NC_003753.1	1153	2.86488e-13	m3C
					NC_001497.2	6212	6.37489e-05	m1G		NC_002034.1	391	0.0107213	m3C																											KX573901.1	4264	2.74412e-08	i6A|t6A		NC_003753.1	1155	0.000159862	D
					NC_001497.2	6213	6.85345e-34	m1A|m1I|ms2i6A		NC_002034.1	392	0	m3C																											KX573901.1	4267	1.70671e-12	i6A|t6A		NC_003753.1	1156	1.56656e-07	i6A|t6A
					NC_001497.2	6214	0.000307491	m3C		NC_002034.1	393	0	Y																											KX573901.1	4268	0.000822649	D		NC_003753.1	1157	0.000956907	m1G
					NC_001497.2	6216	1.63433e-12	Y		NC_002034.1	394	2.51631e-45	Y																											KX573901.1	4274	0.0238409	m3C		NC_003753.1	1158	8.43978e-11	m3C
					NC_001497.2	6223	0.0326662	m1G		NC_002034.1	396	0.0147713	m1A|m1I|ms2i6A																											KX573901.1	4284	0.0261489	Y		NC_003753.1	1164	0.038539	m3C
					NC_001497.2	6239	0.000220197	m1G		NC_002034.1	415	0.0147713	m3C																											KX573901.1	4287	0.000241878	m3C		NC_003753.1	1165	4.57215e-06	m3C
					NC_001497.2	6255	1.04211e-40	m1A|m1I|ms2i6A		NC_002034.1	421	6.96138e-15	Y																											KX573901.1	4291	0.0400554	D		NC_003753.1	1170	0.000313281	i6A|t6A
					NC_001497.2	6267	1.27811e-20	Y		NC_002034.1	422	3.1708e-54	Y																											KX573901.1	4292	3.11984e-08	m3C		NC_003753.1	1173	0.0347339	i6A|t6A
					NC_001497.2	6274	0.00538248	m1G		NC_002034.1	427	6.56111e-25	Y																											KX573901.1	4295	3.5299e-08	i6A|t6A		NC_003753.1	1176	1.13963e-07	m3C
					NC_001497.2	6278	0.00340097	D		NC_002034.1	432	0.000431427	m1A|m1I|ms2i6A																											KX573901.1	4296	0.000397937	m1A|m1I|ms2i6A		NC_003753.1	1177	1.06543e-07	m1A|m1I|ms2i6A
					NC_001497.2	6296	7.06806e-05	m3C		NC_002034.1	433	2.81674e-05	m1G																											KX573901.1	4297	0.00474919	D		NC_003753.1	1178	0.0192261	m1G
					NC_001497.2	6297	1.42916e-06	m3C		NC_002034.1	434	2.94001e-17	m1G																											KX573901.1	4298	8.38978e-14	m1A|m1I|ms2i6A		NC_003753.1	1179	6.4468e-05	i6A|t6A
					NC_001497.2	6312	4.24251e-11	i6A|t6A		NC_002034.1	435	1.53284e-05	m1A|m1I|ms2i6A																											KX573901.1	4299	5.51456e-07	Y		NC_003753.1	1180	0.000309353	m1G
					NC_001497.2	6342	3.99391e-07	D		NC_002034.1	443	0.000610573	Y																											KX573901.1	4300	0.00720814	m3C		NC_003753.1	1181	3.14838e-20	m3C
					NC_001497.2	6343	4.73514e-12	m3C		NC_002034.1	447	1.06979e-14	m1A|m1I|ms2i6A																											KX573901.1	4307	0.000933514	m3C		NC_003753.1	1183	6.74668e-05	m1G
					NC_001497.2	6344	0.00516827	m1A|m1I|ms2i6A		NC_002034.1	475	9.4373e-45	Y																											KX573901.1	4309	0.0181116	m1G		NC_003753.1	1188	3.47101e-06	m1A|m1I|ms2i6A
					NC_001497.2	6345	0.0245965	m1G		NC_002034.1	477	1.21151e-05	Y																											KX573901.1	4316	2.90068e-11	D		NC_003753.1	1188	0.00216288	m1A|m1I|ms2i6A
					NC_001497.2	6346	1.51676e-10	m3C		NC_002034.1	478	3.58398e-18	Y																											KX573901.1	4320	2.53314e-08	m3C		NC_003753.1	1190	0.0237153	m3C
					NC_001497.2	6370	3.73695e-18	m3C		NC_002034.1	483	3.40056e-57	m3C																											KX573901.1	4330	3.45017e-13	m3C		NC_003753.1	1191	4.05879e-11	m3C
					NC_001497.2	6371	2.56313e-09	m3C		NC_002034.1	484	9.29272e-36	m3C																											KX573901.1	4346	7.64007e-07	m3C		NC_003753.1	1192	0.0140099	i6A|t6A
					NC_001497.2	6372	1.00665e-20	m3C		NC_002034.1	485	1.7117e-202	m3C																											KX573901.1	4357	3.67126e-05	m1A|m1I|ms2i6A		NC_003753.1	1193	1.5467e-06	m3C
					NC_001497.2	6433	0.00303216	m3C		NC_002034.1	486	0	Y																											KX573901.1	4374	0.000137591	m1G		NC_003753.1	1195	8.6874e-09	D
					NC_001497.2	6459	0.00868584	i6A|t6A		NC_002034.1	487	5.27022e-05	Y																											KX573901.1	4375	9.20921e-05	m3C		NC_003753.1	1202	0.016548	m3C
					NC_001497.2	6519	2.00285e-06	i6A|t6A		NC_002034.1	488	3.20759e-05	m1G																											KX573901.1	4380	0.00978958	m3C		NC_003753.1	1203	0.00109667	m1A|m1I|ms2i6A
					NC_001497.2	6528	0.00304395	m3C		NC_002034.1	489	0.00180178	D																											KX573901.1	4385	0.012905	m1A|m1I|ms2i6A		NC_003753.1	1207	4.47643e-08	m3C
					NC_001497.2	6541	0.0494987	D		NC_002034.1	490	4.53743e-08	Y																											KX573901.1	4387	0.00011929	D		NC_003753.1	1209	0.0173571	m3C
					NC_001497.2	6551	1.70751e-07	D		NC_002034.1	537	4.19967e-65	m1G																											KX573901.1	4388	0.000158929	D		NC_003753.1	1210	9.98991e-92	i6A|t6A
					NC_001497.2	6552	1.80268e-06	m3C		NC_002034.1	538	4.76702e-19	m3C																											KX573901.1	4392	8.2258e-06	m1G		NC_003753.1	1220	0.0412565	m3C
					NC_001497.2	6554	4.90691e-08	m1G		NC_002034.1	568	3.04366e-08	Y																											KX573901.1	4394	0.000198479	i6A|t6A		NC_003753.1	1227	0.00246955	m3C
					NC_001497.2	6555	0.00610176	m1G		NC_002034.1	582	0.00811818	m1G																											KX573901.1	4395	1.41569e-08	D		NC_003753.1	1228	0.00644941	m1G
					NC_001497.2	6556	1.16458e-05	i6A|t6A		NC_002034.1	584	0	m3C																											KX573901.1	4396	0.0246165	i6A|t6A		NC_003753.1	1234	3.21853e-05	m1G
					NC_001497.2	6579	0.03039	D		NC_002034.1	585	1.56368e-29	m1G																											KX573901.1	4397	5.53619e-07	D		NC_003753.1	1235	2.68006e-05	m1G
					NC_001497.2	6580	1.86349e-05	m1A|m1I|ms2i6A		NC_002034.1	597	8.42182e-14	Y																											KX573901.1	4399	0.00227337	m3C		NC_003753.1	1237	0.0426986	D
					NC_001497.2	6581	7.71472e-07	m3C		NC_002034.1	602	4.63799e-40	m3C																											KX573901.1	4401	9.12329e-06	m1G		NC_003753.1	1239	0.00707873	D
					NC_001497.2	6582	3.34706e-12	m3C		NC_002034.1	606	4.71831e-14	Y																											KX573901.1	4407	0.0197939	Y		NC_003753.1	1248	0.000263376	m3C
					NC_001497.2	6587	0.0262684	D		NC_002034.1	615	2.75688e-05	m3C																											KX573901.1	4408	0.00910159	m1A|m1I|ms2i6A		NC_003753.1	1251	1.34788e-05	m1G
					NC_001497.2	6605	1.97162e-16	m1A|m1I|ms2i6A		NC_002034.1	620	3.44058e-26	Y																											KX573901.1	4410	0.0142858	i6A|t6A		NC_003753.1	1254	0.000548631	m1G
					NC_001497.2	6607	1.07607e-25	i6A|t6A		NC_002034.1	626	4.6217e-72	m3C																											KX573901.1	4411	5.05574e-05	D		NC_003753.1	1256	0.00825568	m3C
					NC_001497.2	6608	0.00117197	Y		NC_002034.1	627	9.67494e-55	m3C																											KX573901.1	4413	4.6749e-14	m3C		NC_003753.1	1257	0.00846069	m1A|m1I|ms2i6A
					NC_001497.2	6649	0.00594665	m1G		NC_002034.1	628	1.30313e-35	m3C																											KX573901.1	4416	1.15637e-17	m1A|m1I|ms2i6A		NC_003753.1	1258	4.01552e-09	m1G
					NC_001497.2	6651	2.72315e-05	D		NC_002034.1	631	3.71244e-16	Y																											KX573901.1	4418	0.0299201	m3C		NC_003753.1	1259	0.000909143	m1A|m1I|ms2i6A
					NC_001497.2	6660	4.40873e-102	Y		NC_002034.1	635	0.000453806	m3C																											KX573901.1	4420	0.044487	i6A|t6A		NC_003753.1	1262	9.91363e-07	m3C
					NC_001497.2	6673	2.72503e-16	m3C		NC_002034.1	636	2.23404e-16	Y																											KX573901.1	4421	0.024404	i6A|t6A		NC_003753.1	1263	0.00781997	Y
					NC_001497.2	6674	0.00281856	Y		NC_002034.1	667	4.93024e-19	Y																											KX573901.1	4426	6.54303e-05	m1A|m1I|ms2i6A		NC_003753.1	1264	5.26498e-07	D
					NC_001497.2	6700	0.0332091	i6A|t6A		NC_002034.1	695	2.72088e-53	m3C																											KX573901.1	4431	0.000156597	m1G		NC_003753.1	1265	5.88881e-05	m3C
					NC_001497.2	6724	9.7687e-17	m3C		NC_002034.1	696	1.89165e-28	Y																											KX573901.1	4433	0.0277888	i6A|t6A		NC_003753.1	1266	6.21146e-07	m1A|m1I|ms2i6A
					NC_001497.2	6725	1.30584e-13	m3C		NC_002034.1	705	0.000216931	m3C																											KX573901.1	4434	0.0476527	Y		NC_003753.1	1267	0.00612737	m1G
					NC_001497.2	6753	0.0497179	m1A|m1I|ms2i6A		NC_002034.1	708	3.27899e-70	Y																											KX573901.1	4436	0.0339057	m3C		NC_003753.1	1268	1.33379e-31	i6A|t6A
					NC_001497.2	6769	2.97778e-07	m1A|m1I|ms2i6A		NC_002034.1	755	1.81849e-10	m1A|m1I|ms2i6A																											KX573901.1	4471	8.60732e-06	m1A|m1I|ms2i6A		NC_003753.1	1269	4.58784e-11	Y
					NC_001497.2	6791	1.16458e-05	D		NC_002034.1	757	5.33379e-165	m3C																											KX573901.1	4479	5.97695e-05	D		NC_003753.1	1270	0.0022286	Y
					NC_001497.2	6792	0.0174869	m1A|m1I|ms2i6A		NC_002034.1	758	1.91445e-18	m1A|m1I|ms2i6A																											KX573901.1	4480	0.0171123	Y		NC_003753.1	1271	1.45708e-06	D
					NC_001497.2	6794	0.0111257	D		NC_002034.1	762	5.14663e-11	Y																											KX573901.1	4485	0.0057895	i6A|t6A		NC_003753.1	1272	0.00621393	D
					NC_001497.2	6813	0.00132533	D		NC_002034.1	801	0.000289763	m1G																											KX573901.1	4501	3.34072e-48	m2G|m22G		NC_003753.1	1272	1.439e-12	Y
					NC_001497.2	6816	5.05133e-11	Y		NC_002034.1	807	1.63118e-07	Y																											KX573901.1	4506	7.37708e-44	m3C		NC_003753.1	1275	2.36595e-07	Y
					NC_001497.2	6838	6.44336e-17	Y		NC_002034.1	827	6.52196e-126	Y																											KX573901.1	4590	0.000172056	m1G		NC_003753.1	1276	8.17967e-10	Y
					NC_001497.2	6844	0.020812	m3C		NC_002034.1	833	1.90059e-226	m3C																											KX573901.1	4597	4.28966e-86	D		NC_003753.1	1276	3.92218e-06	D
					NC_001497.2	6846	1.50547e-11	m3C		NC_002034.1	834	5.4147e-08	m1A|m1I|ms2i6A																											KX573901.1	4602	0.0170786	m3C		NC_003753.1	1278	1.41413e-15	m3C
					NC_001497.2	6869	0.00273203	D		NC_002034.1	835	1.32294e-16	m3C																											KX573901.1	4604	2.19251e-07	i6A|t6A		NC_003753.1	1279	3.60759e-06	Y
					NC_001497.2	6876	2.47882e-08	m3C		NC_002034.1	836	1.0922e-48	Y																											KX573901.1	4628	6.99745e-07	m1G		NC_003753.1	1287	0.00683555	m2G|m22G
					NC_001497.2	6887	0.0200984	Y		NC_002034.1	839	4.9485e-29	Y																											KX573901.1	4631	0.00529139	D		NC_003753.1	1293	0.0365324	m3C
					NC_001497.2	6888	0.000307491	m1A|m1I|ms2i6A		NC_002034.1	840	8.55413e-05	Y																											KX573901.1	4639	5.92181e-08	m1G		NC_003753.1	1295	0.00487046	D
					NC_001497.2	6890	1.6319e-24	D		NC_002034.1	843	6.12354e-17	Y																											KX573901.1	4641	0.00385083	m1A|m1I|ms2i6A		NC_003753.1	1299	0.000146622	D
					NC_001497.2	6891	4.32223e-05	D		NC_002034.1	848	1.82892e-08	Y																											KX573901.1	4643	0.00122036	m1A|m1I|ms2i6A		NC_003753.1	1300	0.000464664	m1G
					NC_001497.2	6892	2.734e-09	m3C		NC_002034.1	855	0.040597	m3C																											KX573901.1	4644	0.00396795	m1G		NC_003753.1	1305	6.02316e-06	m3C
					NC_001497.2	6894	0.0312474	m3C		NC_002034.1	893	0.0324177	Y																											KX573901.1	4650	2.56972e-15	m3C		NC_003753.1	1310	0.0321889	m3C
					NC_001497.2	6931	2.22247e-06	m1G		NC_002034.1	897	5.63189e-17	Y																											KX573901.1	4655	4.61843e-05	m3C		NC_003753.1	1313	0.00312149	m3C
					NC_001497.2	6936	0.00303106	m3C		NC_002034.1	904	4.12104e-182	Y																											KX573901.1	4664	3.84648e-08	D		NC_003753.1	1322	0.000181637	m3C
					NC_001497.2	6961	2.03648e-08	m1G		NC_002034.1	907	7.44898e-05	m1A|m1I|ms2i6A																											KX573901.1	4736	0.0119259	m3C		NC_003753.1	1323	9.31402e-05	m3C
					NC_001497.2	6980	0.00012996	m1G		NC_002034.1	924	2.84014e-06	m1G																											KX573901.1	4740	0.000143951	m1A|m1I|ms2i6A		NC_003753.1	1324	3.58923e-14	D
					NC_001497.2	6982	1.05007e-14	m3C		NC_002034.1	925	0.00397772	Y																											KX573901.1	4752	0.011902	m1G		NC_003753.1	1327	0.0162938	D
					NC_001497.2	7002	0.00496755	m1G		NC_002034.1	927	2.77659e-36	Y																											KX573901.1	4753	0.000847696	m1A|m1I|ms2i6A		NC_003753.1	1332	0.0153994	m1G
					NC_001497.2	7005	5.3197e-08	m1G		NC_002034.1	928	0.00018019	Y																											KX573901.1	4754	0.000208572	D		NC_003753.1	1334	2.75471e-11	m3C
					NC_001497.2	7007	0.00908551	m1A|m1I|ms2i6A		NC_002034.1	970	4.93006e-52	m3C																											KX573901.1	4759	0.00265149	Y		NC_003753.1	1340	0.0389623	m3C
					NC_001497.2	7011	2.18689e-24	m3C		NC_002034.1	975	2.63384e-51	Y																											KX573901.1	4760	0.0226794	D		NC_003753.1	1344	0.00568522	m1G
					NC_001497.2	7028	1.45915e-12	m1A|m1I|ms2i6A		NC_002034.1	982	2.22783e-104	Y																											KX573901.1	4767	0.0161942	D		NC_003753.1	1348	0.0178954	m3C
					NC_001497.2	7035	1.93397e-20	m3C		NC_002034.1	985	6.33938e-230	m3C																											KX573901.1	4814	3.09701e-33	m3C		NC_003753.1	1350	0.000118306	m3C
					NC_001497.2	7037	1.03746e-11	m3C		NC_002034.1	996	2.06636e-19	Y																											KX573901.1	4816	2.81211e-40	m3C		NC_003753.1	1352	0.0128557	D
					NC_001497.2	7038	2.0645e-15	m2G|m22G		NC_002034.1	1012	3.11719e-222	Y																											KX573901.1	4826	6.68985e-37	m3C		NC_003753.1	1354	0.00723815	m3C
					NC_001497.2	7039	0.0129559	m3C		NC_002034.1	1014	0.0034657	m3C																											KX573901.1	4828	1.65236e-29	m1A|m1I|ms2i6A		NC_003753.1	1357	3.95127e-17	m1G
					NC_001497.2	7040	2.84892e-05	Y		NC_002034.1	1015	2.16059e-69	m1G																											KX573901.1	4838	0.0101651	m1G		NC_003753.1	1359	0.0332026	m1G
					NC_001497.2	7044	0.000260039	m3C		NC_002034.1	1016	1.7392e-125	Y																											KX573901.1	4839	8.87322e-12	m1G		NC_003753.1	1361	1.4858e-06	m1A|m1I|ms2i6A
					NC_001497.2	7097	0.000297961	m3C		NC_002034.1	1017	4.26721e-174	Y																											KX573901.1	4841	0.00730814	i6A|t6A		NC_003753.1	1368	0.0284982	D
					NC_001497.2	7099	6.96686e-17	D		NC_002034.1	1018	0.0344257	m1A|m1I|ms2i6A																											KX573901.1	4842	2.98618e-06	m1G		NC_003753.1	1373	1.75448e-07	m3C
					NC_001497.2	7100	3.69926e-49	D		NC_002034.1	1021	5.16605e-14	m3C																											KX573901.1	4845	0.000721843	D		NC_003753.1	1380	0.00370395	m3C
					NC_001497.2	7101	6.01768e-07	D		NC_002034.1	1024	5.07191e-23	m1G																											KX573901.1	4848	1.50405e-05	D		NC_003753.1	1384	0.000295536	i6A|t6A
					NC_001497.2	7123	1.91821e-11	i6A|t6A		NC_002034.1	1025	1.36171e-32	m3C																											KX573901.1	4850	0.0428295	i6A|t6A		NC_003753.1	1388	0.000140257	m3C
					NC_001497.2	7134	0.0218267	m1A|m1I|ms2i6A		NC_002034.1	1055	1.40395e-20	Y																											KX573901.1	4851	0.0019063	D		NC_003753.1	1389	9.12831e-09	i6A|t6A
					NC_001497.2	7150	2.1324e-05	m1A|m1I|ms2i6A		NC_002034.1	1059	0.0013387	Y																											KX573901.1	4856	1.61766e-05	Y		NC_003753.1	1390	0.00589173	D
					NC_001497.2	7164	0.000230189	Y		NC_002034.1	1066	0.000582849	Y																											KX573901.1	4862	0.00103765	m3C		NC_003753.1	1392	2.08818e-06	i6A|t6A
					NC_001497.2	7166	1.6057e-07	D		NC_002034.1	1067	7.16353e-33	m1G																											KX573901.1	4864	1.96532e-18	D		NC_003753.1	1397	6.69678e-09	D
					NC_001497.2	7167	2.58059e-28	m1G		NC_002034.1	1069	1.43814e-58	m3C																											KX573901.1	4866	3.1979e-10	m3C		NC_003753.1	1404	0.000888929	i6A|t6A
					NC_001497.2	7169	4.8921e-08	m1A|m1I|ms2i6A		NC_002034.1	1091	4.94711e-17	m1G																											KX573901.1	4874	1.79493e-16	D		NC_003753.1	1405	0.00109524	m3C
					NC_001497.2	7170	7.3694e-13	m1G		NC_002034.1	1092	7.48729e-14	D																											KX573901.1	4893	0.000906162	m1G		NC_003753.1	1407	1.34083e-14	m1A|m1I|ms2i6A
					NC_001497.2	7195	7.70216e-05	D		NC_002034.1	1100	0.0243063	Y																											KX573901.1	4896	0.000184741	D		NC_003753.1	1408	5.37209e-06	i6A|t6A
					NC_001497.2	7199	5.83638e-06	i6A|t6A		NC_002034.1	1102	3.08323e-14	m3C																											KX573901.1	4905	0.0449136	m1G		NC_003753.1	1410	2.21139e-06	m2G|m22G
					NC_001497.2	7204	3.69785e-32	m3C		NC_002034.1	1103	4.30381e-10	m3C																											KX573901.1	4907	0.0484517	D		NC_003753.1	1410	7.72642e-11	m1G
					NC_001497.2	7227	1.6522e-19	m3C		NC_002034.1	1104	7.27064e-06	m3C																											KX573901.1	4916	0.0478809	D		NC_003753.1	1422	0.00539803	m1G
					NC_001497.2	7249	0.00102554	m1G		NC_002034.1	1105	1.41843e-60	Y																											KX573901.1	4927	1.53838e-06	m1A|m1I|ms2i6A		NC_003753.1	1425	0.0238813	Y
					NC_001497.2	7256	3.9415e-15	m1G		NC_002034.1	1107	4.48662e-38	Y																											KX573901.1	4933	2.80633e-06	m1G		NC_003753.1	1426	0.0079833	i6A|t6A
					NC_001497.2	7257	0.000361737	D		NC_002034.1	1120	3.13393e-09	m1G																											KX573901.1	4935	0.0167462	Y		NC_003753.1	1427	0.00850523	Y
					NC_001497.2	7264	0.0202072	m1G		NC_002034.1	1135	2.2359e-10	m3C																											KX573901.1	4937	0.0111861	m3C		NC_003753.1	1428	0.00600045	m1A|m1I|ms2i6A
					NC_001497.2	7269	1.79545e-06	i6A|t6A		NC_002034.1	1136	9.64054e-42	m3C																											KX573901.1	4990	0.0231942	m1G		NC_003753.1	1434	0.0272148	m1A|m1I|ms2i6A
					NC_001497.2	7278	2.71533e-06	m3C		NC_002034.1	1137	1.87346e-32	m3C																											KX573901.1	4993	0.00301795	m1G		NC_003753.1	1437	0.000311157	Y
					NC_001497.2	7279	7.29914e-28	m1A|m1I|ms2i6A		NC_002034.1	1138	1.17122e-42	m1G																											KX573901.1	4995	9.81383e-18	m1G		NC_003753.1	1439	0.00154239	m3C
					NC_001497.2	7280	6.37833e-05	m3C		NC_002034.1	1141	3.18976e-07	Y																											KX573901.1	4996	3.41765e-31	m1G		NC_003753.1	1441	0.00178761	i6A|t6A
					NC_001497.2	7281	7.70216e-05	m1G		NC_002034.1	1183	3.53762e-65	Y																											KX573901.1	4998	2.20889e-36	D		NC_003753.1	1442	0.0451053	m1G
					NC_001497.2	7284	0.000167254	m1G		NC_002034.1	1184	4.77428e-11	m3C																											KX573901.1	5001	0.0190219	m3C		NC_003753.1	1443	0.000446285	Y
					NC_001497.2	7305	0.0284184	m3C		NC_002034.1	1212	0	Y																											KX573901.1	5003	0.00914314	m1A|m1I|ms2i6A		NC_003753.1	1444	0.0302492	m1G
					NC_001497.2	7306	4.21402e-12	m1G		NC_002034.1	1213	0.0145684	m1A|m1I|ms2i6A																											KX573901.1	5004	3.6524e-09	m1G		NC_003753.1	1445	0.0082522	m1G
					NC_001497.2	7307	6.90827e-14	D		NC_002034.1	1215	1.13833e-59	m1G																											KX573901.1	5005	0.000528835	Y		NC_003753.1	1446	0.00251177	D
					NC_001497.2	7308	1.30564e-09	D		NC_002034.1	1216	1.34668e-27	m1A|m1I|ms2i6A																											KX573901.1	5006	0.00993471	D		NC_003753.1	1447	3.1277e-06	D
					NC_001497.2	7317	2.37105e-17	m1G		NC_002034.1	1218	2.93226e-31	m1G																											KX573901.1	5007	4.13546e-14	i6A|t6A		NC_003753.1	1448	0.0102727	m3C
					NC_001497.2	7324	8.43092e-08	i6A|t6A		NC_002034.1	1219	1.40415e-17	Y																											KX573901.1	5014	2.21081e-07	m1G		NC_003753.1	1449	1.88584e-06	i6A|t6A
					NC_001497.2	7346	2.55128e-14	D		NC_002034.1	1220	4.51514e-17	m1G																											KX573901.1	5016	0.000349259	m1A|m1I|ms2i6A		NC_003753.1	1451	0.0165095	i6A|t6A
					NC_001497.2	7348	1.63896e-06	D		NC_002034.1	1221	4.39061e-15	Y																											KX573901.1	5019	0.000976195	D		NC_003753.1	1452	0.00094074	Y
					NC_001497.2	7351	4.09189e-05	m1A|m1I|ms2i6A		NC_002034.1	1222	1.80415e-27	Y																											KX573901.1	5021	3.18996e-07	m3C		NC_003753.1	1459	0.049028	m1A|m1I|ms2i6A
					NC_001497.2	7364	0.0475698	m1A|m1I|ms2i6A		NC_002034.1	1252	0.000108415	D																											KX573901.1	5025	0.000931938	m1A|m1I|ms2i6A		NC_003753.1	1462	0.00187437	i6A|t6A
					NC_001497.2	7376	1.54592e-15	m3C		NC_002034.1	1259	3.29456e-92	Y																											KX573901.1	5043	0.0486643	Y		NC_003753.1	1464	1.74221e-06	i6A|t6A
					NC_001497.2	7406	0.0100313	D		NC_002034.1	1260	1.01947e-169	Y																											KX573901.1	5044	2.55289e-05	m1A|m1I|ms2i6A		NC_003753.1	1467	0.0347014	m1G
					NC_001497.2	7415	2.31453e-06	m1G		NC_002034.1	1265	0.0159214	Y																											KX573901.1	5047	2.83028e-11	i6A|t6A		NC_003753.1	1476	0.012413	m3C
					NC_001497.2	7418	3.87449e-10	m3C		NC_002034.1	1274	0.00602926	Y																											KX573901.1	5049	9.7223e-14	D		NC_003753.1	1480	0.00492828	m1A|m1I|ms2i6A
					NC_001497.2	7419	5.95241e-06	i6A|t6A		NC_002034.1	1290	0.00374133	Y																											KX573901.1	5052	6.51428e-32	m3C		NC_003753.1	1491	0.0484982	m3C
					NC_001497.2	7420	2.46353e-10	Y		NC_002034.1	1293	1.20094e-36	m3C																											KX573901.1	5098	0.00151481	m3C		NC_003753.1	1496	0.017631	m3C
					NC_001497.2	7423	0.00685147	m3C		NC_002034.1	1297	0.0121207	m1G																											KX573901.1	5121	0.0301941	m1A|m1I|ms2i6A		NC_003753.1	1497	0.00846251	m1A|m1I|ms2i6A
					NC_001497.2	7424	3.93911e-15	i6A|t6A		NC_002034.1	1298	9.1014e-15	D																											KX573901.1	5123	5.6937e-06	m1G		NC_003753.1	1500	7.66431e-06	m3C
					NC_001497.2	7430	5.69515e-07	i6A|t6A		NC_002034.1	1299	0.000167736	D																											KX573901.1	5127	0.0129721	i6A|t6A		NC_003753.1	1508	1.23741e-13	Y
					NC_001497.2	7451	8.27069e-09	m1A|m1I|ms2i6A		NC_002034.1	1326	0.0476375	m3C																											KX573901.1	5131	0.0250358	i6A|t6A		NC_003753.1	1516	0.00048394	i6A|t6A
					NC_001497.2	7452	9.10386e-05	m1G		NC_002034.1	1348	9.92174e-07	Y																											KX573901.1	5153	0.000714791	m3C		NC_003753.1	1517	0.00438257	m1A|m1I|ms2i6A
					NC_001497.2	7454	9.85066e-05	m3C		NC_002034.1	1354	7.63358e-08	Y																											KX573901.1	5172	2.44982e-22	i6A|t6A		NC_003753.1	1520	0.0354674	m1A|m1I|ms2i6A
					NC_001497.2	7470	0.0471143	m1A|m1I|ms2i6A		NC_002034.1	1368	2.38742e-05	m3C																											KX573901.1	5180	0.034357	m1G		NC_003753.1	1521	0.000313779	i6A|t6A
					NC_001497.2	7472	0.0273495	m3C		NC_002034.1	1373	3.35497e-27	Y																											KX573901.1	5185	0.0241223	i6A|t6A		NC_003753.1	1522	0.0213824	m1A|m1I|ms2i6A
					NC_001497.2	7473	3.71781e-08	Y		NC_002034.1	1376	1.09103e-12	Y																											KX573901.1	5194	0.00488492	i6A|t6A		NC_003753.1	1523	4.82546e-05	m1G
					NC_001497.2	7474	0.00243635	m3C		NC_002034.1	1403	2.99129e-28	Y																											KX573901.1	5202	0.0354869	m3C		NC_003753.1	1524	0.00406166	i6A|t6A
					NC_001497.2	7475	6.09926e-11	Y		NC_002034.1	1429	0.0165754	m1G																											KX573901.1	5207	0.0128641	m3C		NC_003753.1	1525	0.0371898	m1G
					NC_001497.2	7476	1.07921e-29	m3C		NC_002034.1	1430	2.10098e-43	m3C																											KX573901.1	5244	0.0180033	m3C		NC_003753.1	1526	0.0356562	Y
					NC_001497.2	7477	0.00273203	D		NC_002034.1	1431	0	Y																											KX573901.1	5265	0.00020691	m3C		NC_003753.1	1529	0.00755807	Y
					NC_001497.2	7479	4.80621e-13	Y		NC_002034.1	1436	5.88745e-23	m1G																											KX573901.1	5277	0.0100067	D		NC_003753.1	1534	1.55268e-06	i6A|t6A
					NC_001497.2	7502	0.00466815	m3C		NC_002034.1	1437	2.955e-152	Y																											KX573901.1	5278	0.00362684	m1A|m1I|ms2i6A		NC_003753.1	1536	1.5221e-15	m2G|m22G
					NC_001497.2	7503	3.11481e-49	i6A|t6A		NC_002034.1	1438	1.9461e-63	m1A|m1I|ms2i6A																											KX573901.1	5279	0.02543	Y		NC_003753.1	1538	4.63304e-05	m3C
					NC_001497.2	7508	0.0347416	m1A|m1I|ms2i6A		NC_002034.1	1440	1.41175e-07	Y																											KX573901.1	5315	0.012905	D		NC_003753.1	1540	1.28641e-07	m3C
					NC_001497.2	7517	0.000146214	m1G		NC_002034.1	1465	1.8262e-05	m3C																											KX573901.1	5318	0.00010357	m3C		NC_003753.1	1545	0.000179679	m3C
					NC_001497.2	7536	0.0174869	m3C		NC_002034.1	1469	2.81181e-05	m3C																											KX573901.1	5319	0.037459	m3C		NC_003753.1	1560	2.99879e-05	i6A|t6A
					NC_001497.2	7537	0.00262347	D		NC_002034.1	1474	0.00131736	m3C																											KX573901.1	5324	0.00161463	m1A|m1I|ms2i6A		NC_003753.1	1561	0.0429483	Y
					NC_001497.2	7540	0.00609902	D		NC_002034.1	1478	5.06507e-46	Y																											KX573901.1	5326	0.0168089	D		NC_003753.1	1565	1.455e-10	m3C
					NC_001497.2	7541	1.64929e-13	m1G		NC_002034.1	1480	2.35619e-66	D																											KX573901.1	5328	3.97581e-05	m1A|m1I|ms2i6A		NC_003753.1	1567	0.0085329	m1G
					NC_001497.2	7544	2.94593e-19	D		NC_002034.1	1481	0.00173505	Y																											KX573901.1	5330	6.06951e-17	m1G		NC_003753.1	1568	2.79097e-12	m1A|m1I|ms2i6A
					NC_001497.2	7563	9.9682e-12	D		NC_002034.1	1488	5.10103e-72	m3C																											KX573901.1	5331	0.000231904	m1A|m1I|ms2i6A		NC_003753.1	1569	6.91231e-05	D
					NC_001497.2	7564	0.0295341	D		NC_002034.1	1489	0.036206	m1A|m1I|ms2i6A																											KX573901.1	5332	0.0112974	D		NC_003753.1	1571	0.0219515	m3C
					NC_001497.2	7579	4.76783e-05	D		NC_002034.1	1493	0.0355361	D																											KX573901.1	5333	2.39985e-05	D		NC_003753.1	1574	0.0488276	m1A|m1I|ms2i6A
					NC_001497.2	7626	0.00920712	i6A|t6A		NC_002034.1	1494	1.63143e-17	Y																											KX573901.1	5336	0.039935	m1G		NC_003753.1	1576	0.00080829	i6A|t6A
					NC_001497.2	7657	8.82785e-37	m3C		NC_002034.1	1496	0.0465363	Y																											KX573901.1	5337	0.0158728	m1G		NC_003753.1	1578	0.000335447	D
					NC_001497.2	7679	0.000110423	D		NC_002034.1	1523	3.29518e-16	m3C																											KX573901.1	5351	0.000623172	m3C		NC_003753.1	1580	1.47793e-08	m1G
					NC_001497.2	7687	1.47514e-20	m1A|m1I|ms2i6A		NC_002034.1	1524	6.19008e-11	m3C																											KX573901.1	5405	0.0143046	i6A|t6A		NC_003753.1	1583	0.0283965	m1G
					NC_001497.2	7688	4.26579e-38	m1G		NC_002034.1	1526	1.50816e-39	m1G																											KX573901.1	5406	0.00110473	Y		NC_003753.1	1588	0.00903867	D
					NC_001497.2	7689	0.000153739	m1A|m1I|ms2i6A		NC_002034.1	1528	5.38946e-13	m1G																											KX573901.1	5407	0.00138086	Y		NC_003753.1	1589	3.76281e-11	m1G
					NC_001497.2	7710	0.00220785	m1A|m1I|ms2i6A		NC_002034.1	1529	4.59642e-06	m1A|m1I|ms2i6A																											KX573901.1	5409	0.000602168	m1A|m1I|ms2i6A		NC_003753.1	1590	7.44136e-07	m3C
					NC_001497.2	7712	3.95982e-56	m3C		NC_002034.1	1531	0.00217339	m1G																											KX573901.1	5415	0.0455176	m1G		NC_003753.1	1593	1.99522e-05	i6A|t6A
					NC_001497.2	7713	1.70529e-237	m3C		NC_002034.1	1553	2.95284e-89	Y																											KX573901.1	5416	7.05759e-15	Y		NC_003753.1	1595	0.00273594	m3C
					NC_001497.2	7714	1.59921e-85	m3C		NC_002034.1	1555	5.21967e-19	Y																											KX573901.1	5417	0.000565034	Y		NC_003753.1	1599	0.00688499	m3C
					NC_001497.2	7715	3.25112e-27	m1A|m1I|ms2i6A		NC_002034.1	1557	2.02915e-45	m3C																											KX573901.1	5418	0.000141605	m1A|m1I|ms2i6A		NC_003753.1	1603	7.5034e-15	m1G
					NC_001497.2	7716	6.29126e-48	m1G		NC_002034.1	1560	2.64472e-95	m3C																											KX573901.1	5420	0.0140544	m1A|m1I|ms2i6A		NC_003753.1	1604	2.03474e-12	m3C
					NC_001497.2	7717	0.00819958	i6A|t6A		NC_002034.1	1561	3.41269e-17	Y																											KX573901.1	5421	0.0140544	Y		NC_003753.1	1611	0.00462635	i6A|t6A
					NC_001497.2	7718	9.69964e-07	m3C		NC_002034.1	1569	1.55204e-19	Y																											KX573901.1	5422	0.0360224	Y		NC_003753.1	1612	0.00174634	Y
					NC_001497.2	7719	8.28216e-186	m1G		NC_002034.1	1595	2.76063e-35	m1G																											KX573901.1	5468	0.0164181	m3C		NC_003753.1	1615	0.0239242	m1G
					NC_001497.2	7738	1.82865e-12	i6A|t6A		NC_002034.1	1623	0.00255328	m3C																											KX573901.1	5472	9.39062e-11	m1A|m1I|ms2i6A		NC_003753.1	1617	3.39943e-05	m3C
					NC_001497.2	7741	2.84623e-217	m1G		NC_002034.1	1624	4.61773e-05	m1G																											KX573901.1	5473	0.0112685	i6A|t6A		NC_003753.1	1618	0.0290629	m1A|m1I|ms2i6A
					NC_001497.2	7742	6.87562e-150	m3C		NC_002034.1	1626	4.61043e-83	Y																											KX573901.1	5476	0.00788541	m1A|m1I|ms2i6A		NC_003753.1	1619	7.47962e-06	m1G
					NC_001497.2	7743	7.50107e-24	D		NC_002034.1	1627	0.00378568	m1G																											KX573901.1	5487	0.0382867	m3C		NC_003753.1	1623	0.00123795	m1A|m1I|ms2i6A
					NC_001497.2	7744	1.71326e-96	Y		NC_002034.1	1628	7.26715e-15	m3C																											KX573901.1	5500	0.0116753	D		NC_003753.1	1624	0.00187645	m3C
					NC_001497.2	7770	1.79545e-06	D		NC_002034.1	1638	0.0355361	Y																											KX573901.1	5585	1.22374e-21	m1A|m1I|ms2i6A		NC_003753.1	1625	0.000155655	m3C
					NC_001497.2	7799	0.0120938	m3C		NC_002034.1	1649	0.00248612	Y																											KX573901.1	5595	0.00241064	D		NC_003753.1	1626	6.61292e-10	m3C
					NC_001497.2	7873	4.57899e-12	m3C		NC_002034.1	1658	9.27169e-27	m1G																											KX573901.1	5606	0.0143761	m3C		NC_003753.1	1633	4.37377e-10	m1G
					NC_001497.2	7874	1.08638e-84	m3C		NC_002034.1	1670	2.12231e-26	m3C																											KX573901.1	5632	0.00265648	D		NC_003753.1	1634	1.3419e-07	m3C
					NC_001497.2	7875	1.66255e-13	m3C		NC_002034.1	1671	2.21235e-113	Y																											KX573901.1	5642	0.00309571	m3C		NC_003753.1	1636	0.00174634	m1A|m1I|ms2i6A
					NC_001497.2	7910	4.01644e-17	D		NC_002034.1	1672	5.88939e-15	m1G																											KX573901.1	5644	0.00045181	m1A|m1I|ms2i6A		NC_003753.1	1643	6.54704e-05	D
					NC_001497.2	7914	1.44092e-09	D		NC_002034.1	1675	5.69959e-13	m3C																											KX573901.1	5645	1.04063e-08	i6A|t6A		NC_003753.1	1645	3.98981e-05	m3C
					NC_001497.2	7916	0.00011054	m1A|m1I|ms2i6A		NC_002034.1	1676	0.0285883	m1A|m1I|ms2i6A																											KX573901.1	5650	2.13886e-09	m1A|m1I|ms2i6A		NC_003753.1	1647	0.00258349	m1A|m1I|ms2i6A
					NC_001497.2	7919	2.93618e-07	m1A|m1I|ms2i6A		NC_002034.1	1682	1.71412e-06	m3C																											KX573901.1	5651	0.000996444	m1G		NC_003753.1	1656	0.0306345	m1G
					NC_001497.2	7920	4.84277e-81	D		NC_002034.1	1691	0.00349621	Y																											KX573901.1	5656	0.0455176	D		NC_003753.1	1657	2.61825e-06	m3C
					NC_001497.2	7922	1.34433e-05	m3C		NC_002034.1	1699	0.0151858	m1A|m1I|ms2i6A																											KX573901.1	5692	2.79194e-16	Y		NC_003753.1	1661	0.00332896	m3C
					NC_001497.2	7942	0.0262684	i6A|t6A		NC_002034.1	1703	1.76431e-05	Y																											KX573901.1	5697	4.80916e-96	m3C		NC_003753.1	1665	1.47344e-21	D
					NC_001497.2	7943	1.63578e-08	m1A|m1I|ms2i6A		NC_002034.1	1737	4.52047e-10	Y																											KX573901.1	5732	0.00257466	Y		NC_003753.1	1666	0.0176285	m1A|m1I|ms2i6A
					NC_001497.2	7950	9.13079e-06	D		NC_002034.1	1743	4.40956e-31	m1G																											KX573901.1	5733	3.69787e-05	i6A|t6A		NC_003753.1	1666	0.000929383	i6A|t6A
					NC_001497.2	7951	1.90829e-19	m1A|m1I|ms2i6A		NC_002034.1	1744	0	Y																											KX573901.1	5760	8.41096e-11	m1A|m1I|ms2i6A		NC_003753.1	1668	0.00170539	m3C
					NC_001497.2	7952	0.000515335	D		NC_002034.1	1745	1.76349e-115	m3C																											KX573901.1	5771	3.43663e-06	m3C		NC_003753.1	1670	0.0425651	m3C
					NC_001497.2	7957	0.000467648	m3C		NC_002034.1	1746	3.90402e-12	m1A|m1I|ms2i6A																											KX573901.1	5773	1.8635e-06	m1G		NC_003753.1	1673	0.000638785	m3C
					NC_001497.2	7994	1.23721e-05	m1A|m1I|ms2i6A		NC_002034.1	1747	0.0154674	Y																											KX573901.1	5777	0.00661845	m1G		NC_003753.1	1678	2.84679e-07	D
					NC_001497.2	7997	2.65468e-10	i6A|t6A		NC_002034.1	1749	1.60917e-41	Y																											KX573901.1	5791	6.39287e-05	D		NC_003753.1	1679	0.00264055	m3C
										NC_002034.1	1770	1.44231e-18	Y																											KX573901.1	5803	0.00075843	m1G		NC_003753.1	1680	0.0405538	Y
										NC_002034.1	1775	2.11633e-06	Y																											KX573901.1	5806	0.000520512	m1A|m1I|ms2i6A		NC_003753.1	1681	0.0382385	m1G
										NC_002034.1	1789	8.21034e-84	m3C																											KX573901.1	5809	0.0133596	m1G		NC_003753.1	1689	0.00179921	m3C
										NC_002034.1	1790	1.43641e-24	m1G																											KX573901.1	5810	0.048421	m1A|m1I|ms2i6A		NC_003753.1	1691	0.0262616	m3C
										NC_002034.1	1810	0	Y																											KX573901.1	5811	0.00138833	m1A|m1I|ms2i6A		NC_003753.1	1694	0.024162	m1A|m1I|ms2i6A
										NC_002034.1	1811	0.00168263	m3C																											KX573901.1	5815	4.3569e-09	i6A|t6A		NC_003753.1	1695	0.0105623	m1G
										NC_002034.1	1814	2.10327e-47	Y																											KX573901.1	5817	1.56538e-08	m3C		NC_003753.1	1703	2.65914e-09	m3C
										NC_002034.1	1821	3.08553e-07	Y																											KX573901.1	5825	3.41067e-06	D		NC_003753.1	1705	0.00106463	i6A|t6A
										NC_002034.1	1830	1.09191e-17	Y																											KX573901.1	5838	1.08989e-48	Y		NC_003753.1	1706	2.46413e-05	D
										NC_002034.1	1834	1.77369e-18	m3C																											KX573901.1	5843	0.00267925	i6A|t6A		NC_003753.1	1708	0.0037222	i6A|t6A
										NC_002034.1	1835	7.81051e-18	m3C																											KX573901.1	5850	0.0354783	D		NC_003753.1	1711	2.89685e-116	m3C
										NC_002034.1	1836	1.84433e-149	m3C																											KX573901.1	5853	1.04063e-08	D		NC_003753.1	1712	0.00818499	m1G
										NC_002034.1	1837	1.20517e-10	i6A|t6A																											KX573901.1	5854	0.0168089	m1A|m1I|ms2i6A		NC_003753.1	1719	7.22527e-11	i6A|t6A
										NC_002034.1	1842	3.62577e-17	Y																											KX573901.1	5869	1.72129e-05	m1A|m1I|ms2i6A		NC_003753.1	1723	0.00240143	m1A|m1I|ms2i6A
										NC_002034.1	1860	9.15869e-286	Y																											KX573901.1	5874	0.00260336	i6A|t6A		NC_003753.1	1727	0.0162938	m3C
										NC_002034.1	1866	3.67421e-125	Y																											KX573901.1	5878	0.01507	m3C		NC_003753.1	1732	1.36579e-14	m1G
										NC_002034.1	1870	4.96186e-17	Y																											KX573901.1	5884	0.00874108	m2G|m22G		NC_003753.1	1737	8.30633e-06	i6A|t6A
										NC_002034.1	1871	6.81411e-20	Y																											KX573901.1	5916	0.0299987	D		NC_003753.1	1744	5.85065e-07	i6A|t6A
										NC_002034.1	1875	1.39849e-18	m2G|m22G																											KX573901.1	5926	0.00240512	m1G		NC_003753.1	1748	0.0250921	m3C
										NC_002034.1	1876	0.0194841	Y																											KX573901.1	5927	0.0117343	i6A|t6A		NC_003753.1	1757	0.0405538	m3C
										NC_002034.1	1884	1.24405e-17	Y																											KX573901.1	5968	0.02702	i6A|t6A		NC_003753.1	1759	0.0338514	m1A|m1I|ms2i6A
										NC_002034.1	1885	1.51378e-11	Y																											KX573901.1	5987	0.00165056	m3C		NC_003753.1	1763	0.000509491	m3C
										NC_002034.1	1906	1.00306e-09	m1A|m1I|ms2i6A																											KX573901.1	5990	0.0138028	D		NC_003753.1	1768	8.47663e-11	m1G
										NC_002034.1	1908	3.34488e-26	Y																											KX573901.1	5991	0.0145306	m1G		NC_003753.1	1771	6.75727e-05	D
										NC_002034.1	1909	0.0183285	m1A|m1I|ms2i6A																											KX573901.1	5993	0.00221389	m2G|m22G		NC_003753.1	1772	0.00139362	m3C
										NC_002034.1	1913	0.000981861	Y																											KX573901.1	6007	0.000147993	m3C		NC_003753.1	1773	0.00128446	m3C
										NC_002034.1	1941	1.23147e-38	m1G																											KX573901.1	6011	1.0672e-05	m3C		NC_003753.1	1786	0.0205656	m1G
										NC_002034.1	1942	6.19718e-13	m1G																											KX573901.1	6016	0.00336172	m3C		NC_003753.1	1788	0.0128557	m1G
										NC_002034.1	1943	4.93222e-24	m3C																											KX573901.1	6026	0.0241223	D		NC_003753.1	1789	0.0215672	D
										NC_002034.1	1944	4.27102e-30	m1G																											KX573901.1	6027	2.58093e-11	m3C		NC_003753.1	1789	7.09e-13	Y
										NC_002034.1	1945	1.97428e-19	m1G																											KX573901.1	6053	0.0387488	m3C		NC_003753.1	1792	6.71427e-06	D
										NC_002034.1	1947	2.75725e-16	m3C																											KX573901.1	6057	0.0196618	D		NC_003753.1	1795	3.87604e-06	m1G
										NC_002034.1	1948	0.0150627	m1G																											KX573901.1	6078	1.2855e-05	m1A|m1I|ms2i6A		NC_003753.1	1796	1.28173e-19	D
										NC_002034.1	1966	6.99788e-08	Y																											KX573901.1	6082	3.06682e-08	Y		NC_003753.1	1798	0.00178817	m1A|m1I|ms2i6A
										NC_002034.1	1968	8.03956e-06	m3C																											KX573901.1	6094	0.00265149	m3C		NC_003753.1	1798	0.0191725	i6A|t6A
										NC_002034.1	1969	1.58274e-113	m3C																											KX573901.1	6097	7.84829e-06	m3C		NC_003753.1	1799	6.15474e-13	m1G
										NC_002034.1	1970	9.26787e-294	Y																											KX573901.1	6107	3.98623e-06	m1G		NC_003753.1	1801	2.237e-10	m1G
										NC_002034.1	1971	3.20349e-08	m3C																											KX573901.1	6111	0.00309415	i6A|t6A		NC_003753.1	1802	2.70145e-09	m1G
										NC_002034.1	1972	1.39512e-27	m1G																											KX573901.1	6166	0.00625477	m3C		NC_003753.1	1803	0.0371721	Y
										NC_002034.1	1973	0.00216383	m1A|m1I|ms2i6A																											KX573901.1	6175	0.0461262	Y		NC_003753.1	1806	0.000782932	m1A|m1I|ms2i6A
										NC_002034.1	1975	2.37897e-06	m1G																											KX573901.1	6177	0.000811449	D		NC_003753.1	1807	0.0379256	Y
										NC_002034.1	1990	0.0243063	m1G																											KX573901.1	6187	0.0239259	m3C		NC_003753.1	1809	2.18574e-14	m1A|m1I|ms2i6A
										NC_002034.1	1991	3.56155e-10	D																											KX573901.1	6188	0.00312273	m1G		NC_003753.1	1812	0.00283329	m3C
										NC_002034.1	2010	0.0223741	m3C																											KX573901.1	6193	0.000147993	m3C		NC_003753.1	1813	0.0112243	m3C
										NC_002034.1	2011	1.49373e-27	m1G																											KX573901.1	6197	0.0157118	m2G|m22G		NC_003753.1	1817	0.000599216	i6A|t6A
										NC_002034.1	2012	0.00973067	Y																											KX573901.1	6199	2.20847e-06	i6A|t6A		NC_003753.1	1819	0.00265987	m1G
										NC_002034.1	2019	0.000107582	Y																											KX573901.1	6210	0.00476125	m3C		NC_003753.1	1820	0.0127109	m1G
										NC_002034.1	2029	2.19943e-06	m1A|m1I|ms2i6A																											KX573901.1	6212	1.07625e-31	m1G		NC_003753.1	1822	0.000439816	D
										NC_002034.1	2050	0.000555311	Y																											KX573901.1	6213	0.017862	m1G		NC_003753.1	1823	2.14275e-21	m3C
										NC_002034.1	2058	7.26677e-26	D																											KX573901.1	6217	0.0313535	m2G|m22G		NC_003753.1	1824	1.79334e-08	i6A|t6A
										NC_002034.1	2060	4.71709e-291	m3C																											KX573901.1	6231	0.00597989	i6A|t6A		NC_003753.1	1826	5.24155e-15	m3C
										NC_002034.1	2061	8.20257e-137	Y																											KX573901.1	6233	7.55281e-06	m3C		NC_003753.1	1829	0.0106905	m1G
										NC_002034.1	2066	2.83473e-92	m3C																											KX573901.1	6239	0.00416608	m3C		NC_003753.1	1830	0.000230708	Y
										NC_002034.1	2067	2.63603e-07	m3C																											KX573901.1	6275	0.0455176	m3C		NC_003753.1	1831	7.65137e-13	m1A|m1I|ms2i6A
										NC_002034.1	2073	0.01838	Y																											KX573901.1	6281	0.00826782	m2G|m22G		NC_003753.1	1832	0.00109677	Y
										NC_002034.1	2103	5.12e-148	m3C																											KX573901.1	6283	1.01746e-06	m1G		NC_003753.1	1834	0.00487046	Y
										NC_002034.1	2131	1.35979e-10	m3C																											KX573901.1	6284	3.15418e-08	m1G		NC_003753.1	1839	2.55027e-11	i6A|t6A
										NC_002034.1	2132	0	Y																											KX573901.1	6286	9.76673e-07	D		NC_003753.1	1840	8.72495e-05	m1G
										NC_002034.1	2133	7.8036e-43	Y																											KX573901.1	6314	2.16661e-46	m1A|m1I|ms2i6A		NC_003753.1	1844	2.78963e-13	m3C
										NC_002034.1	2170	2.77947e-86	m1G																											KX573901.1	6347	0.0104843	m1A|m1I|ms2i6A		NC_003753.1	1846	0.00135022	D
										NC_002034.1	2171	1.82071e-92	i6A|t6A																											KX573901.1	6358	2.10123e-21	D		NC_003753.1	1848	1.43396e-07	m3C
										NC_002034.1	2172	2.27796e-05	m1A|m1I|ms2i6A																											KX573901.1	6359	4.31836e-33	m1A|m1I|ms2i6A		NC_003753.1	1851	0.000302401	m1A|m1I|ms2i6A
										NC_002034.1	2174	4.25275e-21	m3C																											KX573901.1	6390	3.52146e-06	m1A|m1I|ms2i6A		NC_003753.1	1856	0.00862981	m3C
										NC_002034.1	2175	5.54958e-51	Y																											KX573901.1	6442	0.000300253	m3C		NC_003753.1	1862	0.0316497	m3C
										NC_002034.1	2176	0.00312093	Y																											KX573901.1	6443	0.035246	m1G		NC_003753.1	1867	1.44509e-06	Y
										NC_002034.1	2198	3.4495e-07	Y																											KX573901.1	6451	0.0478314	m3C		NC_003753.1	1869	0.0171954	m1G
										NC_002034.1	2205	2.01056e-18	Y																											KX573901.1	6472	0.00191903	i6A|t6A		NC_003753.1	1871	4.50425e-06	m3C
										NC_002034.1	2207	3.68726e-51	m3C																											KX573901.1	6477	6.21573e-08	Y		NC_003753.1	1872	2.89407e-08	m3C
										NC_002034.1	2211	9.09221e-12	m3C																											KX573901.1	6478	0.0098391	i6A|t6A		NC_003753.1	1876	0.0458149	Y
										NC_002034.1	2217	4.85139e-23	m3C																											KX573901.1	6482	0.00122483	i6A|t6A		NC_003753.1	1877	0.000149496	D
										NC_002034.1	2241	7.70483e-11	Y																											KX573901.1	6483	1.4945e-12	i6A|t6A		NC_003753.1	1880	7.01278e-06	m3C
										NC_002034.1	2243	1.48542e-06	m1G																											KX573901.1	6484	0.0017603	m1G		NC_003753.1	1881	4.31701e-06	D
										NC_002034.1	2244	6.26409e-106	D																											KX573901.1	6495	4.88623e-15	m1G		NC_003753.1	1885	0.00893712	i6A|t6A
										NC_002034.1	2245	6.02261e-21	Y																											KX573901.1	6496	3.30935e-07	i6A|t6A		NC_003753.1	1887	1.0998e-12	m3C
										NC_002034.1	2247	5.08491e-06	Y																											KX573901.1	6503	0.00326461	m1A|m1I|ms2i6A		NC_003753.1	1889	6.65409e-07	D
										NC_002034.1	2249	2.24436e-05	m1G																											KX573901.1	6505	0.000117997	m1G		NC_003753.1	1890	2.86709e-06	i6A|t6A
										NC_002034.1	2251	0.0417756	m1A|m1I|ms2i6A																											KX573901.1	6506	9.46424e-85	D		NC_003753.1	1892	3.20537e-09	m3C
										NC_002034.1	2256	4.89929e-22	m3C																											KX573901.1	6515	0.00532965	m3C		NC_003753.1	1893	0.000760732	i6A|t6A
										NC_002034.1	2261	3.94158e-05	m3C																											KX573901.1	6518	0.000156619	D		NC_003753.1	1894	4.44585e-05	Y
										NC_002034.1	2304	1.45002e-45	m3C																											KX573901.1	6519	0.000750131	m1A|m1I|ms2i6A		NC_003753.1	1904	0.00874928	m3C
										NC_002034.1	2307	2.76765e-15	m1G																											KX573901.1	6529	1.39824e-11	m3C		NC_003753.1	1905	9.9294e-05	m3C
										NC_002034.1	2317	0.000567401	Y																											KX573901.1	6563	4.38594e-05	m1A|m1I|ms2i6A		NC_003753.1	1913	0.0282071	m3C
										NC_002034.1	2319	1.22049e-38	m3C																											KX573901.1	6566	0.0109781	Y		NC_003753.1	1921	0.0428449	m3C
										NC_002034.1	2320	6.24762e-07	m1G																											KX573901.1	6567	4.89023e-07	m1G		NC_003753.1	1922	5.9679e-05	Y
										NC_002034.1	2322	0.000222184	m3C																											KX573901.1	6569	1.26496e-16	Y		NC_003753.1	1932	0.0220397	m3C
										NC_002034.1	2323	9.13982e-15	m3C																											KX573901.1	6573	1.86481e-06	D		NC_003753.1	1940	0.000125055	m1G
										NC_002034.1	2324	3.15514e-05	m1A|m1I|ms2i6A																											KX573901.1	6585	0.048641	m3C		NC_003753.1	1941	6.24209e-08	m3C
										NC_002034.1	2342	2.46355e-18	Y																											KX573901.1	6589	0.00110473	D		NC_003753.1	1947	2.21506e-06	m1G
										NC_002034.1	2359	0.0131785	Y																											KX573901.1	6590	2.15786e-14	m1A|m1I|ms2i6A		NC_003753.1	1949	8.65425e-21	m3C
										NC_002034.1	2361	0.00111419	m3C																											KX573901.1	6593	0.017862	Y		NC_003753.1	1957	4.86216e-06	D
										NC_002034.1	2373	2.87478e-08	m3C																											KX573901.1	6598	5.30087e-05	m1G		NC_003753.1	1962	0.000239445	Y
										NC_002034.1	2376	2.23989e-12	m3C																											KX573901.1	6609	0.00133807	m1G		NC_003753.1	1963	1.07969e-05	m1G
										NC_002034.1	2377	3.83628e-20	Y																											KX573901.1	6618	0.00838606	m3C		NC_003753.1	1964	0.00227283	D
										NC_002034.1	2397	4.84109e-38	Y																											KX573901.1	6639	0.00264176	i6A|t6A		NC_003753.1	1965	0.00612321	m1A|m1I|ms2i6A
										NC_002034.1	2401	5.40985e-14	m3C																											KX573901.1	6642	4.25622e-05	D		NC_003753.1	1966	2.53153e-13	i6A|t6A
										NC_002034.1	2402	7.82074e-14	Y																											KX573901.1	6665	0.00415138	m1A|m1I|ms2i6A		NC_003753.1	1967	0.0458509	m3C
										NC_002034.1	2427	3.99416e-50	Y																											KX573901.1	6706	1.47116e-06	m3C		NC_003753.1	1968	0.000558344	m3C
										NC_002034.1	2429	7.3099e-12	m1G																											KX573901.1	6721	8.24044e-06	D		NC_003753.1	1969	1.50803e-09	m3C
										NC_002034.1	2430	3.31173e-25	m1G																											KX573901.1	6728	8.43382e-06	m1A|m1I|ms2i6A		NC_003753.1	1972	8.53041e-16	m3C
										NC_002034.1	2431	2.95115e-64	m1G																											KX573901.1	6731	0.00450073	m1G		NC_003753.1	1976	0.00431586	m1G
										NC_002034.1	2432	6.98583e-152	Y																											KX573901.1	6739	1.45045e-08	Y		NC_003753.1	1979	0.0243574	Y
										NC_002034.1	2438	0.00183887	Y																											KX573901.1	6769	0.0428295	m3C		NC_003753.1	1980	0.000690408	m3C
										NC_002034.1	2439	1.40752e-11	Y																											KX573901.1	6770	1.27936e-06	i6A|t6A		NC_003753.1	1981	0.00702593	i6A|t6A
										NC_002034.1	2461	9.54314e-70	Y																											KX573901.1	6772	0.000836211	i6A|t6A		NC_003753.1	1986	8.23341e-09	m3C
										NC_002034.1	2465	1.91092e-05	m1G																											KX573901.1	6778	0.0420332	m1G		NC_003753.1	1989	1.64627e-06	D
										NC_002034.1	2466	5.74495e-38	Y																											KX573901.1	6779	0.0215284	m1G		NC_003753.1	1990	0.00518797	D
										NC_002034.1	2467	2.54419e-140	m3C																											KX573901.1	6781	4.98667e-07	m1G		NC_003753.1	1991	0.0271795	D
										NC_002034.1	2468	2.33241e-24	m1A|m1I|ms2i6A																											KX573901.1	6783	6.51104e-15	D		NC_003753.1	1995	0.00961711	m1G
										NC_002034.1	2478	7.17373e-20	m3C																											KX573901.1	6784	8.88443e-07	m3C		NC_003753.1	1996	1.44188e-05	i6A|t6A
										NC_002034.1	2507	0.019721	m3C																											KX573901.1	6796	1.26475e-12	m3C		NC_003753.1	1999	1.23954e-23	m1G
										NC_002034.1	2508	9.38228e-149	Y																											KX573901.1	6798	0.000179547	m1G		NC_003753.1	2000	5.06179e-39	m3C
										NC_002034.1	2515	0.00691926	Y																											KX573901.1	6807	0.000800324	D		NC_003753.1	2001	1.94267e-18	D
										NC_002034.1	2530	3.39773e-22	m3C																											KX573901.1	6811	0.0155373	D		NC_003753.1	2002	1.89823e-07	m1A|m1I|ms2i6A
										NC_002034.1	2538	2.8233e-08	m3C																											KX573901.1	6825	0.000718474	D		NC_003753.1	2002	1.2194e-15	i6A|t6A
										NC_002034.1	2539	3.2876e-17	Y																											KX573901.1	6871	4.6909e-10	m3C		NC_003753.1	2003	1.16916e-31	m1G
										NC_002034.1	2556	3.80343e-06	Y																											KX573901.1	6873	1.39383e-08	i6A|t6A		NC_003753.1	2005	0.0187214	m1G
										NC_002034.1	2577	1.34304e-121	Y																											KX573901.1	6876	0.00178268	D		NC_003753.1	2007	0.00103044	Y
										NC_002034.1	2580	0.000119246	m1G																											KX573901.1	6884	0.0179451	m3C		NC_003753.1	2011	1.49327e-06	m3C
										NC_002034.1	2581	0.0139191	m1A|m1I|ms2i6A																											KX573901.1	6892	8.51699e-05	D		NC_003753.1	2012	0.000101362	Y
										NC_002034.1	2593	2.33301e-07	m1G																											KX573901.1	6911	0.0149363	i6A|t6A		NC_003753.1	2012	0.0405538	D
										NC_002034.1	2607	2.64865e-29	Y																											KX573901.1	6918	0.00344298	D		NC_003753.1	2015	0.0037606	Y
										NC_002034.1	2609	9.66265e-10	m1A|m1I|ms2i6A																											KX573901.1	6919	5.07642e-05	D		NC_003753.1	2016	0.00108087	m3C
										NC_002034.1	2613	4.95704e-229	m3C																											KX573901.1	6920	2.50362e-07	Y		NC_003753.1	2017	0.0139527	D
										NC_002034.1	2614	1.28516e-12	m1A|m1I|ms2i6A																											KX573901.1	6921	1.93026e-06	m3C		NC_003753.1	2019	0.0203592	m1A|m1I|ms2i6A
										NC_002034.1	2622	1.68808e-05	Y																											KX573901.1	6923	8.5288e-05	i6A|t6A		NC_003753.1	2020	0.000163908	Y
										NC_002034.1	2626	8.35645e-34	m3C																											KX573901.1	6925	8.64505e-12	m1G		NC_003753.1	2021	0.00113872	Y
										NC_002034.1	2627	4.68984e-93	m3C																											KX573901.1	6928	4.43679e-10	D		NC_003753.1	2022	5.28896e-06	i6A|t6A
										NC_002034.1	2645	2.39781e-16	Y																											KX573901.1	6930	1.16456e-06	m1A|m1I|ms2i6A		NC_003753.1	2023	0.000369075	Y
										NC_002034.1	2650	2.33386e-35	m3C																											KX573901.1	6953	0.000150612	i6A|t6A		NC_003753.1	2024	1.69258e-12	m3C
										NC_002034.1	2651	2.62891e-36	m1G																											KX573901.1	6958	3.31694e-05	i6A|t6A		NC_003753.1	2029	0.00221625	m3C
										NC_002034.1	2652	8.32688e-10	D																											KX573901.1	6959	8.88443e-07	D		NC_003753.1	2030	0.015305	Y
										NC_002034.1	2653	0.000372179	Y																											KX573901.1	6960	0.00199869	i6A|t6A		NC_003753.1	2031	4.44685e-07	m3C
										NC_002034.1	2661	3.40658e-43	Y																											KX573901.1	6965	0.000300253	m1G		NC_003753.1	2036	6.49696e-09	m1G
										NC_002034.1	2670	3.33931e-05	m3C																											KX573901.1	6970	0.000306504	m1G		NC_003753.1	2037	0.0498957	m1G
										NC_002034.1	2686	0.00149942	m3C																											KX573901.1	6972	1.33203e-12	D		NC_003753.1	2038	3.26606e-08	m1G
										NC_002034.1	2708	0.000452479	Y																											KX573901.1	6974	0.024311	D		NC_003753.1	2057	0.0276925	m3C
										NC_002034.1	2747	6.57598e-307	m3C																											KX573901.1	6975	0.0403859	m1A|m1I|ms2i6A		NC_003753.1	2065	0.0243574	m1A|m1I|ms2i6A
										NC_002034.1	2748	0	m3C																											KX573901.1	6976	0.0368242	m3C		NC_003753.1	2067	0.0221401	m3C
										NC_002034.1	2749	1.19452e-07	m1A|m1I|ms2i6A																											KX573901.1	6978	0.00158138	m1A|m1I|ms2i6A		NC_003753.1	2069	0.0214402	D
										NC_002034.1	2752	0.00100541	m1G																											KX573901.1	6979	0.00655179	m1A|m1I|ms2i6A		NC_003753.1	2071	0.0199023	m3C
										NC_002034.1	2754	3.0413e-27	Y																											KX573901.1	6990	0.00745224	Y		NC_003753.1	2076	0.0174409	D
										NC_002034.1	2773	6.6663e-16	Y																											KX573901.1	6991	0.00236485	Y		NC_003753.1	2079	0.00933451	i6A|t6A
										NC_002034.1	2781	7.33276e-24	Y																											KX573901.1	6993	3.8837e-06	m3C		NC_003753.1	2080	5.88469e-26	m1G
										NC_002034.1	2784	2.43705e-88	m3C																											KX573901.1	6994	2.7656e-07	i6A|t6A		NC_003753.1	2081	7.48283e-13	D
										NC_002034.1	2799	1.38395e-06	m1G																											KX573901.1	6997	0.000327139	m1A|m1I|ms2i6A		NC_003753.1	2082	0.00200972	m1G
										NC_002034.1	2803	0.000683689	m1A|m1I|ms2i6A																											KX573901.1	7001	0.00560744	m1G		NC_003753.1	2083	0.00806669	m1G
										NC_002034.1	2805	4.23354e-25	m3C																											KX573901.1	7002	6.05781e-15	Y		NC_003753.1	2084	0.000105708	m1A|m1I|ms2i6A
										NC_002034.1	2811	4.86604e-19	Y																											KX573901.1	7004	6.24882e-06	D		NC_003753.1	2085	2.64123e-18	m3C
										NC_002034.1	2852	8.31203e-56	Y																											KX573901.1	7005	0.000811449	m1A|m1I|ms2i6A		NC_003753.1	2086	6.23351e-51	m1A|m1I|ms2i6A
										NC_002034.1	2862	2.51894e-07	Y																											KX573901.1	7006	1.26268e-11	D		NC_003753.1	2086	5.72737e-05	i6A|t6A
										NC_002034.1	2890	0.0022588	m3C																											KX573901.1	7008	1.09505e-11	i6A|t6A		NC_003753.1	2087	8.46457e-08	i6A|t6A
										NC_002034.1	2904	0.00617225	Y																											KX573901.1	7009	0.0107891	m1G		NC_003753.1	2088	0.00953519	m1A|m1I|ms2i6A
										NC_002034.1	2911	8.30956e-07	m1G																											KX573901.1	7011	0.0493514	i6A|t6A		NC_003753.1	2090	1.23079e-22	m1G
										NC_002034.1	2917	3.88044e-08	m3C																											KX573901.1	7013	0.000387738	m1A|m1I|ms2i6A		NC_003753.1	2092	1.85204e-06	m3C
										NC_002034.1	2931	0.00129574	m1A|m1I|ms2i6A																											KX573901.1	7020	0.000583534	D		NC_003753.1	2094	0.0125561	m1A|m1I|ms2i6A
										NC_002034.1	2959	1.83785e-23	Y																											KX573901.1	7021	0.0182756	m3C		NC_003753.1	2095	0.0019658	m1G
										NC_002034.1	2960	7.59274e-29	Y																											KX573901.1	7036	6.63202e-18	m3C		NC_003753.1	2097	0.0105034	m3C
										NC_002034.1	2961	0.0282651	Y																											KX573901.1	7040	1.73453e-06	m1G		NC_003753.1	2098	0.019209	m1A|m1I|ms2i6A
										NC_002034.1	2966	0.00115123	m1A|m1I|ms2i6A																											KX573901.1	7042	0.00180944	m2G|m22G		NC_003753.1	2100	0.012413	i6A|t6A
										NC_002034.1	2967	0.0398839	m1G																											KX573901.1	7043	6.9651e-05	i6A|t6A		NC_003753.1	2108	0.0484982	Y
										NC_002034.1	2990	2.65639e-21	Y																											KX573901.1	7046	3.59055e-10	Y		NC_003753.1	2110	0.00492086	i6A|t6A
										NC_002034.1	2994	4.30706e-48	m1G																											KX573901.1	7048	0.0103252	m1A|m1I|ms2i6A		NC_003753.1	2111	0.00375573	m1A|m1I|ms2i6A
										NC_002034.1	2995	0.0142557	m1A|m1I|ms2i6A																											KX573901.1	7050	0.00700878	m2G|m22G		NC_003753.1	2112	0.000483196	i6A|t6A
										NC_002034.1	3030	6.1822e-05	Y																											KX573901.1	7055	8.91556e-05	m1G		NC_003753.1	2114	0.000638785	D
										NC_002034.1	3041	9.7839e-165	m1G																											KX573901.1	7058	0.00026661	i6A|t6A		NC_003753.1	2115	0.0128557	i6A|t6A
										NC_002034.1	3042	7.38919e-245	m3C																											KX573901.1	7071	0.0479135	D		NC_003753.1	2119	5.10544e-06	m1A|m1I|ms2i6A
										NC_002034.1	3043	1.70539e-100	m1G																											KX573901.1	7072	9.54064e-07	m1A|m1I|ms2i6A		NC_003753.1	2120	0.000285632	D
										NC_002034.1	3044	4.9804e-15	m1A|m1I|ms2i6A																											KX573901.1	7073	2.79495e-08	m1G		NC_003753.1	2121	5.5895e-07	Y
										NC_002034.1	3062	3.0432e-97	D																											KX573901.1	7074	2.06813e-06	m1G		NC_003753.1	2123	0.000712433	m1G
										NC_002034.1	3063	1.85435e-69	Y																											KX573901.1	7144	0.0208883	m1A|m1I|ms2i6A		NC_003753.1	2124	0.00538663	m3C
										NC_002034.1	3064	4.07397e-24	m1G																											KX573901.1	7145	0.00138833	Y		NC_003753.1	2126	2.80596e-08	D
										NC_002034.1	3066	4.38667e-39	Y																											KX573901.1	7148	0.0116992	Y		NC_003753.1	2128	0.0348801	i6A|t6A
										NC_002034.1	3081	1.5192e-05	Y																											KX573901.1	7156	0.000155348	Y		NC_003753.1	2129	0.000401465	Y
										NC_002034.1	3083	3.08731e-09	m3C																											KX573901.1	7165	0.0432695	m3C		NC_003753.1	2130	0.0152574	m3C
										NC_002034.1	3084	4.96307e-139	m3C																											KX573901.1	7166	0.000194661	m1A|m1I|ms2i6A		NC_003753.1	2136	0.0168654	i6A|t6A
										NC_002034.1	3085	7.54451e-297	Y																											KX573901.1	7174	0.00151658	i6A|t6A		NC_003753.1	2143	1.51744e-06	m3C
										NC_002034.1	3104	3.00417e-05	D																											KX573901.1	7185	1.3447e-26	m1G		NC_003754.1	7	0.00109873	m1G
										NC_002034.1	3105	1.1593e-33	Y																											KX573901.1	7196	6.10298e-06	m1A|m1I|ms2i6A		NC_003754.1	8	1.95931e-09	D
										NC_002034.1	3123	5.40477e-12	m3C																											KX573901.1	7203	5.32199e-05	Y		NC_003754.1	9	8.40548e-13	m3C
										NC_002034.1	3136	5.88353e-34	Y																											KX573901.1	7209	0.00668025	m3C		NC_003754.1	13	0.0184593	m1G
										NC_002034.1	3141	9.27926e-08	m1A|m1I|ms2i6A																											KX573901.1	7223	0.0054124	m1G		NC_003754.1	19	0.00104137	D
										NC_002034.1	3145	0.000432422	Y																											KX573901.1	7246	9.5956e-75	D		NC_003754.1	23	4.87708e-05	m3C
										NC_002034.1	3160	0.000243722	Y																											KX573901.1	7247	3.73889e-06	m1G		NC_003754.1	24	1.44052e-07	m3C
										NC_002034.1	3165	5.111e-14	m3C																											KX573901.1	7275	2.08122e-06	D		NC_003754.1	26	0.00568522	m3C
										NC_002034.1	3172	9.31546e-14	m3C																											KX573901.1	7315	0.0254224	i6A|t6A		NC_003754.1	34	0.0178181	m1A|m1I|ms2i6A
										NC_002034.1	3173	9.96954e-37	Y																											KX573901.1	7316	1.78274e-05	m3C		NC_003754.1	36	4.53277e-06	i6A|t6A
										NC_002034.1	3180	2.39519e-36	Y																											KX573901.1	7321	0.0114841	D		NC_003754.1	38	3.18104e-05	i6A|t6A
										NC_002034.1	3205	7.46384e-11	m3C																											KX573901.1	7326	0.00691657	m1G		NC_003754.1	40	1.51229e-07	i6A|t6A
										NC_002034.1	3218	6.51026e-22	Y																											KX573901.1	7334	0.00186346	m1A|m1I|ms2i6A		NC_003754.1	43	0.0162938	D
										NC_002034.1	3234	4.061e-16	m3C																											KX573901.1	7339	0.00156396	m3C		NC_003754.1	44	0.0018278	m1A|m1I|ms2i6A
										NC_002034.1	3237	4.36524e-62	m3C																											KX573901.1	7341	0.000435626	D		NC_003754.1	45	4.21118e-08	m1A|m1I|ms2i6A
										NC_002034.1	3238	1.02732e-113	Y																											KX573901.1	7373	0.0453184	Y		NC_003754.1	46	1.05398e-07	m3C
										NC_002034.1	3246	3.36131e-55	m3C																											KX573901.1	7374	0.000727199	m3C		NC_003754.1	47	0.0395153	m1A|m1I|ms2i6A
										NC_002034.1	3247	7.09781e-35	m1A|m1I|ms2i6A																											KX573901.1	7386	3.20277e-42	m3C		NC_003754.1	59	0.00274093	m3C
										NC_002034.1	3248	6.51992e-19	Y																											KX573901.1	7387	2.72686e-09	m1A|m1I|ms2i6A		NC_003754.1	61	0.0036626	m1G
										NC_002034.1	3249	5.70174e-16	m3C																											KX573901.1	7399	4.52571e-07	Y		NC_003754.1	63	0.00371007	m1G
										NC_002034.1	3250	2.33199e-67	Y																											KX573901.1	7400	0.00195318	m1G		NC_003754.1	64	0.0179996	m1A|m1I|ms2i6A
										NC_002034.1	3272	0	Y																											KX573901.1	7401	0.0337913	i6A|t6A		NC_003754.1	65	0.0201624	m1A|m1I|ms2i6A
										NC_002034.1	3273	1.06906e-70	Y																											KX573901.1	7402	2.65145e-08	i6A|t6A		NC_003754.1	67	0.000222963	m3C
										NC_002034.1	3289	2.21183e-130	Y																											KX573901.1	7404	4.53252e-25	m1A|m1I|ms2i6A		NC_003754.1	71	0.0220397	D
										NC_002034.1	3292	1.43764e-80	m3C																											KX573901.1	7410	1.58411e-07	i6A|t6A		NC_003754.1	91	1.5617e-10	m3C
										NC_002034.1	3293	5.04768e-21	m1A|m1I|ms2i6A																											KX573901.1	7411	3.23313e-05	D		NC_003754.1	92	2.66461e-16	m3C
										NC_002034.1	3294	1.34566e-33	m3C																											KX573901.1	7412	0.0146269	m1A|m1I|ms2i6A		NC_003754.1	98	0.0117558	m1A|m1I|ms2i6A
										NC_002034.1	3295	4.15953e-76	m1A|m1I|ms2i6A																											KX573901.1	7413	6.66749e-10	Y		NC_003754.1	101	0.0444221	m2G|m22G
										NC_002034.1	3299	3.96928e-13	Y																											KX573901.1	7416	0.000306861	D		NC_003754.1	102	0.00170539	m1A|m1I|ms2i6A
										NC_002034.1	3302	1.98347e-07	Y																											KX573901.1	7422	0.00483589	i6A|t6A		NC_003754.1	103	0.0431562	Y
										NC_002034.1	3313	3.40723e-38	Y																											KX573901.1	7423	8.85205e-10	m1G		NC_003754.1	104	0.030136	m3C
										NC_002034.1	3314	1.41376e-07	i6A|t6A																											KX573901.1	7432	0.000968504	Y		NC_003754.1	106	1.50088e-05	m3C
										NC_002034.1	3319	0.00113178	Y																											KX573901.1	7434	0.00245785	m3C		NC_003754.1	107	0.022579	D
										NC_002034.1	3320	0.00115763	m1G																											KX573901.1	7437	4.83881e-07	i6A|t6A		NC_003754.1	111	0.000356402	i6A|t6A
										NC_002034.1	3321	3.65936e-09	m3C																											KX573901.1	7438	0.000138854	D		NC_003754.1	114	0.0127386	m1G
										NC_002034.1	3322	1.4169e-50	m3C																											KX573901.1	7439	4.80768e-05	m1A|m1I|ms2i6A		NC_003754.1	116	0.00050226	Y
										NC_002034.1	3323	0.000798165	m3C																											KX573901.1	7440	0.0417595	m1A|m1I|ms2i6A		NC_003754.1	122	0.000285686	m3C
										NC_002034.1	3324	0.0227366	m3C																											KX573901.1	7441	0.0489974	i6A|t6A		NC_003754.1	124	1.95931e-09	Y
										NC_002034.1	3325	9.26783e-08	m3C																											KX573901.1	7442	4.60974e-13	m1G		NC_003754.1	125	0.010313	m1A|m1I|ms2i6A
										NC_002034.1	3326	3.04251e-21	m3C																											KX573901.1	7443	0.00566696	i6A|t6A		NC_003754.1	127	3.45798e-09	i6A|t6A
										NC_002034.1	3327	1.01142e-10	m1A|m1I|ms2i6A																											KX573901.1	7449	0.0396298	Y		NC_003754.1	128	0.00208316	D
										NC_002034.1	3329	6.6902e-08	Y																											KX573901.1	7450	9.56766e-08	m2G|m22G		NC_003754.1	130	1.73457e-08	D
										NC_002034.1	3350	0.0434588	m1G																											KX573901.1	7451	8.70638e-06	m1G		NC_003754.1	131	0.000222963	i6A|t6A
										NC_002034.1	3356	2.86959e-10	m1A|m1I|ms2i6A																											KX573901.1	7452	0.0051664	Y		NC_003754.1	132	0.0134748	i6A|t6A
										NC_002035.1	23	0.000276709	Y																											KX573901.1	7453	1.06503e-12	m1G		NC_003754.1	135	2.64332e-06	m1G
										NC_002035.1	31	1.39737e-16	Y																											KX573901.1	7454	1.69839e-07	m1G		NC_003754.1	136	8.39226e-05	m1A|m1I|ms2i6A
										NC_002035.1	40	5.44111e-07	Y																											KX573901.1	7455	0.0128815	m1A|m1I|ms2i6A		NC_003754.1	137	8.5484e-05	m3C
										NC_002035.1	52	4.48285e-75	Y																											KX573901.1	7456	6.23185e-06	m1A|m1I|ms2i6A		NC_003754.1	138	0.0131898	m1A|m1I|ms2i6A
										NC_002035.1	57	2.81226e-230	Y																											KX573901.1	7457	0.00130138	Y		NC_003754.1	139	0.000318014	Y
										NC_002035.1	58	4.47527e-13	Y																											KX573901.1	7458	0.0164181	Y		NC_003754.1	144	0.00125942	m1G
										NC_002035.1	64	0.000377823	Y																											KX573901.1	7459	1.08016e-09	Y		NC_003754.1	147	4.1361e-20	m3C
										NC_002035.1	69	3.38263e-21	Y																											KX573901.1	7464	4.60194e-06	i6A|t6A		NC_003754.1	149	2.01267e-08	D
										NC_002035.1	85	4.08302e-05	Y																											KX573901.1	7468	3.02758e-05	m3C		NC_003754.1	150	2.9425e-06	m1A|m1I|ms2i6A
										NC_002035.1	90	0.000238408	m3C																											KX573901.1	7470	0.000750874	m3C		NC_003754.1	151	4.78717e-07	Y
										NC_002035.1	91	7.04365e-191	Y																											KX573901.1	7477	0.0154542	D		NC_003754.1	152	0.0154779	m1G
										NC_002035.1	96	0.0434606	m3C																											KX573901.1	7480	0.0220196	m1G		NC_003754.1	153	0.00283329	i6A|t6A
										NC_002035.1	97	0.045323	Y																											KX573901.1	7482	0.00109178	D		NC_003754.1	154	0.000559177	D
										NC_002035.1	101	0.000232427	m3C																											KX573901.1	7483	0.0057895	m1A|m1I|ms2i6A		NC_003754.1	155	1.25097e-08	i6A|t6A
										NC_002035.1	102	2.73373e-06	m3C																											KX573901.1	7493	0.00914532	m1A|m1I|ms2i6A		NC_003754.1	156	3.36139e-14	m1A|m1I|ms2i6A
										NC_002035.1	103	2.57251e-77	m3C																											KX573901.1	7559	0.00262642	D		NC_003754.1	160	6.78988e-08	m3C
										NC_002035.1	104	8.14538e-55	m1G																											KX573901.1	7580	0.00294618	Y		NC_003754.1	167	0.0254561	Y
										NC_002035.1	105	2.87272e-11	m3C																											KX573901.1	7586	0.00978958	m3C		NC_003754.1	168	7.37077e-08	D
										NC_002035.1	110	5.35984e-08	Y																											KX573901.1	7589	0.00290879	i6A|t6A		NC_003754.1	174	0.00023916	m2G|m22G
										NC_002035.1	123	0.000226211	Y																											KX573901.1	7591	7.69416e-06	Y		NC_003754.1	177	0.0338	m3C
										NC_002035.1	131	3.09382e-11	m1G																											KX573901.1	7592	1.25179e-08	Y		NC_003754.1	188	1.48605e-07	m3C
										NC_002035.1	132	8.30291e-07	m1G																											KX573901.1	7602	3.31837e-261	m3C		NC_003754.1	189	7.11103e-06	i6A|t6A
										NC_002035.1	153	1.18742e-109	m3C																											KX573901.1	7622	4.63374e-05	m1A|m1I|ms2i6A		NC_003754.1	190	4.22255e-08	m3C
										NC_002035.1	154	0	m3C																											KX573901.1	7633	0.00417007	m3C		NC_003754.1	191	7.42468e-09	D
										NC_002035.1	155	1.44469e-147	m1G																											KX573901.1	7634	0.00617232	m3C		NC_003754.1	192	3.75449e-06	m1A|m1I|ms2i6A
										NC_002035.1	169	7.87671e-49	D																											KX573901.1	7638	3.56462e-07	i6A|t6A		NC_003754.1	193	0.0261876	D
										NC_002035.1	178	0	Y																											KX573901.1	7671	0.0369662	i6A|t6A		NC_003754.1	193	6.25455e-09	Y
										NC_002035.1	179	0	m1G																											KX573901.1	7673	6.1599e-12	m2G|m22G		NC_003754.1	194	1.78956e-06	D
										NC_002035.1	180	1.17903e-27	m1A|m1I|ms2i6A																											KX573901.1	7674	7.79799e-07	D		NC_003754.1	195	2.67e-06	Y
										NC_002035.1	182	2.85965e-112	m3C																											KX573901.1	7675	9.54059e-05	m1G		NC_003754.1	198	0.0260766	i6A|t6A
										NC_002035.1	183	2.16259e-15	m1A|m1I|ms2i6A																											KX573901.1	7676	0.000101021	m1G		NC_003754.1	199	0.0207951	m3C
										NC_002035.1	196	2.9497e-21	Y																											KX573901.1	7678	0.00793852	m1G		NC_003754.1	200	0.000107647	Y
										NC_002035.1	203	0.0201677	m1G																											KX573901.1	7680	1.14892e-06	m1A|m1I|ms2i6A		NC_003754.1	202	1.13609e-07	Y
										NC_002035.1	204	4.82028e-06	m3C																											KX573901.1	7687	2.29438e-06	m1G		NC_003754.1	204	0.00436559	D
										NC_002035.1	205	6.42958e-40	m3C																											KX573901.1	7688	0.00238923	D		NC_003754.1	212	2.54994e-11	m1A|m1I|ms2i6A
										NC_002035.1	211	1.97896e-34	D																											KX573901.1	7689	3.70131e-13	m1G		NC_003754.1	218	0.0294965	m3C
										NC_002035.1	228	0.00323511	m3C																											KX573901.1	7690	2.7955e-09	Y		NC_003754.1	227	1.19798e-07	D
										NC_002035.1	229	0.0271623	m3C																											KX573901.1	7691	2.54448e-89	D		NC_003754.1	228	0.000371503	m1G
										NC_002035.1	232	5.60561e-22	Y																											KX573901.1	7692	0.0122993	D		NC_003754.1	235	0.0444221	m1G
										NC_002035.1	250	0.00068721	Y																											KX573901.1	7693	1.68322e-13	m1A|m1I|ms2i6A		NC_003754.1	236	0.00862981	m1G
										NC_002035.1	252	8.15554e-99	Y																											KX573901.1	7696	5.94568e-07	m1G		NC_003754.1	238	0.00135837	m1G
										NC_002035.1	253	3.3033e-06	m3C																											KX573901.1	7698	0.00974285	Y		NC_003754.1	239	0.00125617	D
										NC_002035.1	263	0.00247867	m1G																											KX573901.1	7699	5.63819e-15	m1A|m1I|ms2i6A		NC_003754.1	241	0.000109089	m3C
										NC_002035.1	272	0.00868888	m3C																											KX573901.1	7702	4.38594e-05	Y		NC_003754.1	244	0.00284963	m1A|m1I|ms2i6A
										NC_002035.1	273	7.34546e-10	Y																											KX573901.1	7715	1.9156e-08	D		NC_003754.1	245	0.00262087	m1G
										NC_002035.1	283	3.80305e-10	Y																											KX573901.1	7719	0.00870455	m1A|m1I|ms2i6A		NC_003754.1	252	7.87194e-09	m3C
										NC_002035.1	288	1.71267e-189	m1G																											KX573901.1	7720	9.34371e-15	m1G		NC_003754.1	254	0.00815671	m3C
										NC_002035.1	289	0.00123017	m1A|m1I|ms2i6A																											KX573901.1	7722	0.00450247	m1G		NC_003754.1	278	5.98203e-09	m1G
										NC_002035.1	292	9.84885e-10	Y																											KX573901.1	7724	9.73253e-07	i6A|t6A		NC_003754.1	279	0.000132238	m3C
										NC_002035.1	303	0.00111419	m3C																											KX573901.1	7725	0.000104732	D		NC_003754.1	281	0.00152632	i6A|t6A
										NC_002035.1	325	3.88138e-150	Y																											KX573901.1	7730	0.00580838	i6A|t6A		NC_003754.1	287	0.0126267	Y
										NC_002035.1	336	4.32835e-05	m1A|m1I|ms2i6A																											KX573901.1	7731	3.7703e-12	Y		NC_003754.1	288	0.0338514	m3C
										NC_002035.1	344	6.32519e-20	m3C																											KX573901.1	7732	0.00838606	m1G		NC_003754.1	291	0.017631	i6A|t6A
										NC_002035.1	345	4.56207e-68	Y																											KX573901.1	7734	0.0331831	Y		NC_003754.1	292	2.7532e-09	m3C
										NC_002035.1	366	1.48613e-118	Y																											KX573901.1	7746	0.000533473	D		NC_003754.1	294	0.00241853	D
										NC_002035.1	368	6.32281e-48	m3C																											KX573901.1	7763	0.046656	m1G		NC_003754.1	295	1.08444e-15	i6A|t6A
										NC_002035.1	369	5.21734e-168	Y																											KX573901.1	7771	0.02532	m3C		NC_003754.1	297	1.1623e-06	m1G
										NC_002035.1	372	2.90986e-21	Y																											KX573901.1	7781	0.0128419	i6A|t6A		NC_003754.1	298	0.00258349	D
										NC_002035.1	373	4.76806e-70	m3C																											KX573901.1	7792	0.000985231	m3C		NC_003754.1	300	9.73572e-06	D
										NC_002035.1	374	2.84914e-32	m1G																											KX573901.1	7797	1.75074e-09	m3C		NC_003754.1	307	1.50088e-05	m3C
										NC_002035.1	375	0	m3C																											KX573901.1	7799	0.0017333	D		NC_003754.1	310	4.54728e-10	m3C
										NC_002035.1	376	0	Y																											KX573901.1	7801	0.00499729	Y		NC_003754.1	313	0.0220397	Y
										NC_002035.1	396	5.28259e-31	m3C																											KX573901.1	7802	0.00550178	m1A|m1I|ms2i6A		NC_003754.1	314	0.000245933	m1G
										NC_002035.1	419	2.62218e-181	Y																											KX573901.1	7803	0.00726988	m1A|m1I|ms2i6A		NC_003754.1	315	0.00224605	m3C
										NC_002035.1	420	5.92538e-23	m1G																											KX573901.1	7805	0.000164692	D		NC_003754.1	317	0.0167433	m1G
										NC_002035.1	421	0	m3C																											KX573901.1	7807	0.0467064	m1G		NC_003754.1	318	1.68429e-06	Y
										NC_002035.1	422	0	m3C																											KX573901.1	7808	0.000517636	D		NC_003754.1	321	0.0018278	D
										NC_002035.1	423	0	m3C																											KX573901.1	7809	2.54352e-08	m1A|m1I|ms2i6A		NC_003754.1	325	0.0291319	D
										NC_002035.1	424	0	Y																											KX573901.1	7811	0.00362684	m1G		NC_003754.1	327	0.00185922	m1A|m1I|ms2i6A
										NC_002035.1	425	7.74089e-28	m1G																											KX573901.1	7814	0.000100532	Y		NC_003754.1	328	0.00858018	Y
										NC_002035.1	426	0.00317596	m3C																											KX573901.1	7815	7.28205e-15	m1A|m1I|ms2i6A		NC_003754.1	329	0.00625305	m1G
										NC_002035.1	427	1.23535e-60	m1G																											KX573901.1	7817	0.00298395	i6A|t6A		NC_003754.1	330	0.00119317	i6A|t6A
										NC_002035.1	428	1.64043e-31	D																											KX573901.1	7818	6.23185e-06	Y		NC_003754.1	333	0.000226674	m1G
										NC_002035.1	429	1.47418e-36	Y																											KX573901.1	7820	0.0467064	i6A|t6A		NC_003754.1	335	0.00084718	m3C
										NC_002035.1	442	6.4972e-10	Y																											KX573901.1	7821	2.82953e-13	Y		NC_003754.1	338	0.00386277	i6A|t6A
										NC_002035.1	460	7.11498e-11	D																											KX573901.1	7822	0.0409104	m1A|m1I|ms2i6A		NC_003754.1	339	1.75666e-12	m1A|m1I|ms2i6A
										NC_002035.1	480	1.07815e-13	Y																											KX573901.1	7824	0.00222636	Y		NC_003754.1	340	9.01998e-16	m1G
										NC_002035.1	486	4.89754e-96	m3C																											KX573901.1	7825	0.000517636	m1A|m1I|ms2i6A		NC_003754.1	342	1.81602e-11	m1G
										NC_002035.1	487	1.03696e-68	Y																											KX573901.1	7826	8.09668e-05	Y		NC_003754.1	343	0.00376913	m3C
										NC_002035.1	496	1.38936e-34	m3C																											KX573901.1	7827	0.024311	i6A|t6A		NC_003754.1	352	0.001322	D
										NC_002035.1	497	6.80532e-12	m3C																											KX573901.1	7829	0.00748409	D		NC_003754.1	360	0.0115309	m3C
										NC_002035.1	500	4.12071e-50	m3C																											KX573901.1	7831	0.0406732	i6A|t6A		NC_003754.1	367	5.83241e-06	Y
										NC_002035.1	502	0.000456932	i6A|t6A																											KX573901.1	7834	0.00136308	Y		NC_003754.1	373	0.00103044	m1G
										NC_002035.1	505	0	m3C																											KX573901.1	7836	0.0344431	i6A|t6A		NC_003754.1	375	0.000161077	m3C
										NC_002035.1	506	0.000517014	m1A|m1I|ms2i6A																											KX573901.1	7838	0.00637968	Y		NC_003754.1	376	0.0287314	D
										NC_002035.1	508	1.27794e-165	m1G																											KX573901.1	7839	0.000180492	Y		NC_003754.1	377	0.00277165	m1G
										NC_002035.1	509	1.38529e-09	m1A|m1I|ms2i6A																											KX573901.1	7840	0.0244204	i6A|t6A		NC_003754.1	378	2.29822e-06	m1A|m1I|ms2i6A
										NC_002035.1	528	4.32787e-10	Y																											KX573901.1	7841	0.00105155	m1A|m1I|ms2i6A		NC_003754.1	379	1.10468e-07	m1G
										NC_002035.1	535	1.47471e-79	Y																											KX573901.1	7842	6.91315e-08	D		NC_003754.1	380	4.95296e-14	m3C
										NC_002035.1	544	1.06437e-189	Y																											KX573901.1	7843	1.5462e-06	m1A|m1I|ms2i6A		NC_003754.1	382	0.000228499	Y
										NC_002035.1	550	5.81157e-15	Y																											KX573901.1	7844	0.037459	i6A|t6A		NC_003754.1	384	0.0239242	D
										NC_002035.1	552	3.24396e-05	m1A|m1I|ms2i6A																											KX573901.1	7845	1.16759e-10	Y		NC_003754.1	388	4.78051e-22	m1G
										NC_002035.1	554	0.000238409	Y																											KX573901.1	7847	3.62055e-10	Y		NC_003754.1	389	3.45559e-06	m3C
										NC_002035.1	560	3.56906e-90	Y																											KX573901.1	7848	0.015164	m1A|m1I|ms2i6A		NC_003754.1	390	0.00953519	Y
										NC_002035.1	587	1.56744e-159	m1G																											KX573901.1	7849	0.0154362	i6A|t6A		NC_003754.1	392	0.000714984	i6A|t6A
										NC_002035.1	588	6.83888e-103	m3C																											KX573901.1	7854	0.0015465	m1A|m1I|ms2i6A		NC_003754.1	393	2.46759e-07	D
										NC_002035.1	589	4.11664e-53	Y																											KX573901.1	7855	3.6524e-09	Y		NC_003754.1	394	9.03043e-10	m3C
										NC_002035.1	602	3.8703e-13	Y																											KX573901.1	7856	0.00145133	i6A|t6A		NC_003754.1	395	8.38607e-14	D
										NC_002035.1	605	2.77231e-35	D																											KX573901.1	7858	0.0344263	i6A|t6A		NC_003754.1	397	0.00087852	m1G
										NC_002035.1	606	4.20502e-06	m3C																											KX573901.1	7860	4.74616e-69	m3C		NC_003754.1	398	0.00383743	D
										NC_002035.1	607	7.10826e-14	Y																											KX573901.1	7868	5.32199e-05	m1A|m1I|ms2i6A		NC_003754.1	401	0.0418852	m3C
										NC_002035.1	615	0.0310237	D																											KX573901.1	7871	0.00333585	D		NC_003754.1	403	0.0317723	m3C
										NC_002035.1	618	4.12094e-53	m3C																											KX573901.1	7922	0.000142542	Y		NC_003754.1	406	0.000572058	D
										NC_002035.1	619	1.01872e-16	m3C																											KX573901.1	7926	8.97338e-68	Y		NC_003754.1	409	1.79189e-07	m1G
										NC_002035.1	620	1.8419e-07	m1G																											KX573901.1	7938	9.66551e-06	i6A|t6A		NC_003754.1	410	0.0029351	m1G
										NC_002035.1	622	8.3948e-29	Y																											KX573901.1	7948	1.57268e-08	D		NC_003754.1	412	0.0147322	m3C
										NC_002035.1	623	6.00818e-09	Y																											KX573901.1	7950	0.000674285	D		NC_003754.1	413	1.31855e-06	m1A|m1I|ms2i6A
										NC_002035.1	657	0.000261402	Y																											KX573901.1	7952	0.0116992	m3C		NC_003754.1	414	0.000115099	m1A|m1I|ms2i6A
										NC_002035.1	663	0	m3C																											KX573901.1	7957	1.10278e-23	D		NC_003754.1	415	0.000638785	m3C
										NC_002035.1	664	2.55308e-68	m1G																											KX573901.1	7961	2.05856e-13	Y		NC_003754.1	418	1.80689e-09	m1G
										NC_002035.1	665	1.25132e-28	m3C																											KX573901.1	7963	0.00935928	Y		NC_003754.1	419	1.25262e-05	Y
										NC_002035.1	666	0	m3C																											KX573901.1	7965	0.000939971	Y		NC_003754.1	422	8.10633e-06	m3C
										NC_002035.1	667	1.74957e-83	m1G																											KX573901.1	7966	0.0326127	m1G		NC_003754.1	424	0.0234643	m1G
										NC_002035.1	669	2.48716e-256	m3C																											KX573901.1	7967	1.97801e-51	Y		NC_003754.1	431	0.000159238	i6A|t6A
										NC_002035.1	670	0	m3C																											KX573901.1	7970	0.00900267	m1A|m1I|ms2i6A		NC_003754.1	434	0.0104781	m1G
										NC_002035.1	671	1.28506e-43	m1A|m1I|ms2i6A																											KX573901.1	7973	2.96882e-59	D		NC_003754.1	440	0.00101799	D
										NC_002035.1	673	0.000153973	Y																											KX573901.1	7974	0.0178078	m1A|m1I|ms2i6A		NC_003754.1	442	0.00050226	Y
										NC_002035.1	697	3.04017e-06	m1G																											KX573901.1	7977	0.023037	i6A|t6A		NC_003754.1	443	0.0221401	m3C
										NC_002035.1	698	0.00453248	D																											KX573901.1	7978	2.38598e-07	D		NC_003754.1	444	0.00528472	m1A|m1I|ms2i6A
										NC_002035.1	701	7.80117e-155	m3C																											KX573901.1	7983	5.06802e-05	m1A|m1I|ms2i6A		NC_003754.1	446	1.20827e-05	m1A|m1I|ms2i6A
										NC_002035.1	707	1.39248e-74	m3C																											KX573901.1	7986	0.0376959	Y		NC_003754.1	448	0.00015162	m1A|m1I|ms2i6A
										NC_002035.1	708	1.30594e-53	m3C																											KX573901.1	7995	1.07261e-13	i6A|t6A		NC_003754.1	451	6.50882e-08	m3C
										NC_002035.1	709	1.67724e-11	m1G																											KX573901.1	8006	0.0301941	m1G		NC_003754.1	452	6.93071e-05	m3C
										NC_002035.1	710	0.0328267	Y																											KX573902.1	112	0.014914	m3C		NC_003754.1	455	0.00599553	i6A|t6A
										NC_002035.1	712	3.2339e-09	Y																											KX573902.1	177	2.47804e-08	D		NC_003754.1	458	0.0119714	m1G
										NC_002035.1	713	0.000554593	Y																											KX573902.1	180	7.50644e-11	m1A|m1I|ms2i6A		NC_003754.1	460	0.0050887	Y
										NC_002035.1	728	1.87701e-05	Y																											KX573902.1	181	0.000178948	i6A|t6A		NC_003754.1	461	2.54838e-08	m3C
										NC_002035.1	755	3.18268e-35	Y																											KX573902.1	182	4.7262e-12	i6A|t6A		NC_003754.1	465	2.96398e-05	m3C
										NC_002035.1	759	0.00382169	m3C																											KX573902.1	183	8.46342e-07	m1A|m1I|ms2i6A		NC_003754.1	468	0.00604958	m1G
										NC_002035.1	760	1.77146e-81	Y																											KX573902.1	184	2.77352e-08	i6A|t6A		NC_003754.1	470	4.81076e-07	m2G|m22G
										NC_002035.1	765	6.0376e-20	m1A|m1I|ms2i6A																											KX573902.1	185	1.6342e-22	Y		NC_003754.1	476	0.0310253	m3C
										NC_002035.1	767	2.14211e-05	Y																											KX573902.1	186	3.20413e-12	m1A|m1I|ms2i6A		NC_003754.1	477	3.85827e-12	m3C
										NC_002035.1	812	3.43049e-10	Y																											KX573902.1	187	0.000239609	m1A|m1I|ms2i6A		NC_003754.1	480	6.74406e-06	m3C
										NC_002035.1	813	1.28301e-12	Y																											KX573902.1	188	0.000950714	i6A|t6A		NC_003754.1	482	0.000113126	m3C
										NC_002035.1	815	9.96665e-36	Y																											KX573902.1	189	3.91886e-06	m1A|m1I|ms2i6A		NC_003754.1	485	3.14205e-06	Y
										NC_002035.1	816	1.00704e-05	m3C																											KX573902.1	194	0.000474706	Y		NC_003754.1	486	0.0217216	m1A|m1I|ms2i6A
										NC_002035.1	826	1.03661e-54	Y																											KX573902.1	209	0.00401438	m3C		NC_003754.1	487	0.00152632	Y
										NC_002035.1	827	9.43062e-79	m3C																											KX573902.1	228	0.0215821	Y		NC_003754.1	488	1.49088e-34	m3C
										NC_002035.1	828	0	m3C																											KX573902.1	363	3.97171e-24	Y		NC_003754.1	489	3.64617e-05	D
										NC_002035.1	829	2.49814e-10	m1A|m1I|ms2i6A																											KX573902.1	371	1.91718e-153	m1G		NC_003754.1	490	0.0316089	Y
										NC_002035.1	830	0.00208162	Y																											KX573902.1	407	1.78556e-42	m3C		NC_003754.1	491	4.18461e-19	m1A|m1I|ms2i6A
										NC_002035.1	831	0.00622337	Y																											KX573902.1	419	1.13374e-44	Y		NC_003754.1	492	2.61458e-17	m1G
										NC_002035.1	848	1.32115e-14	D																											KX573902.1	428	0.0400138	Y		NC_003754.1	496	0.00582017	m1A|m1I|ms2i6A
										NC_002035.1	849	8.29234e-11	m1G																											KX573902.1	470	0	m3C		NC_003754.1	497	1.0314e-05	D
										NC_002035.1	850	6.12039e-11	Y																											KX573902.1	480	0.000514654	Y		NC_003754.1	502	0.0106972	m3C
										NC_002035.1	851	0.00506821	m3C																											KX573902.1	505	6.08617e-08	m1A|m1I|ms2i6A		NC_003754.1	510	1.10908e-05	m3C
										NC_002035.1	867	0.000276709	m3C																											KX573902.1	506	1.56099e-08	Y		NC_003754.1	516	0.00326253	Y
										NC_002035.1	873	3.42249e-09	m3C																											KX573902.1	507	7.03004e-66	m3C		NC_003754.1	521	0.0128557	m1G
										NC_002035.1	915	1.40584e-14	m1G																											KX573902.1	508	2.75238e-06	m1A|m1I|ms2i6A		NC_003754.1	522	4.72831e-05	m3C
										NC_002035.1	916	5.71266e-94	Y																											KX573902.1	509	1.01672e-05	m1A|m1I|ms2i6A		NC_003754.1	528	0.0474468	i6A|t6A
										NC_002035.1	917	7.14908e-21	m1G																											KX573902.1	510	3.53402e-10	m1A|m1I|ms2i6A		NC_003754.1	528	0.0101463	m1A|m1I|ms2i6A
										NC_002035.1	918	0.000505037	Y																											KX573902.1	511	0.00316177	m1A|m1I|ms2i6A		NC_003754.1	533	0.00606047	m3C
										NC_002035.1	921	0.000123037	m1A|m1I|ms2i6A																											KX573902.1	514	4.88398e-16	m1G		NC_003754.1	534	5.02272e-07	m3C
										NC_002035.1	922	1.10068e-09	Y																											KX573902.1	516	0.00900267	i6A|t6A		NC_003754.1	535	8.22032e-05	i6A|t6A
										NC_002035.1	923	4.01804e-06	i6A|t6A																											KX573902.1	517	0.0158106	i6A|t6A		NC_003754.1	537	0.0101463	i6A|t6A
										NC_002035.1	926	1.2708e-09	m1A|m1I|ms2i6A																											KX573902.1	518	3.34581e-34	D		NC_003754.1	539	6.00333e-08	m3C
										NC_002035.1	955	8.37114e-86	Y																											KX573902.1	519	0.000151045	m1A|m1I|ms2i6A		NC_003754.1	542	0.00921133	i6A|t6A
										NC_002035.1	957	4.53682e-67	Y																											KX573902.1	523	0.00064173	D		NC_003754.1	543	1.69679e-05	i6A|t6A
										NC_002035.1	959	0.0020051	m3C																											KX573902.1	524	0.0110577	m1G		NC_003754.1	544	0.0104282	m1G
										NC_002035.1	960	0	m3C																											KX573902.1	525	0.00310978	m3C		NC_003754.1	545	0.0141007	i6A|t6A
										NC_002035.1	961	0	m3C																											KX573902.1	549	0.000156041	m1A|m1I|ms2i6A		NC_003754.1	547	0.00365778	m1G
										NC_002035.1	962	1.44851e-19	m1A|m1I|ms2i6A																											KX573902.1	556	0.000374814	m1A|m1I|ms2i6A		NC_003754.1	549	0.000441957	m1A|m1I|ms2i6A
										NC_002035.1	964	0	Y																											KX573902.1	559	2.81814e-05	D		NC_003754.1	550	2.44179e-09	m1G
										NC_002035.1	965	6.94631e-22	m3C																											KX573902.1	561	1.84489e-07	m3C		NC_003754.1	551	1.81369e-11	m3C
										NC_002035.1	970	2.04874e-17	D																											KX573902.1	563	0.0122556	Y		NC_003754.1	552	0.00083274	i6A|t6A
										NC_002035.1	985	1.11417e-13	Y																											KX573902.1	564	0.000166834	m1A|m1I|ms2i6A		NC_003754.1	553	4.03599e-08	D
										NC_002035.1	1011	0.00120049	m3C																											KX573902.1	567	0.000519273	m1A|m1I|ms2i6A		NC_003754.1	554	2.8179e-05	m1A|m1I|ms2i6A
										NC_002035.1	1016	0	Y																											KX573902.1	568	4.66241e-31	m1G		NC_003754.1	557	0.000873653	m3C
										NC_002035.1	1037	3.72272e-99	m1G																											KX573902.1	569	0.00065366	m1A|m1I|ms2i6A		NC_003754.1	559	0.0419344	D
										NC_002035.1	1038	5.36552e-05	D																											KX573902.1	570	6.00511e-06	i6A|t6A		NC_003754.1	563	0.0437331	m1G
										NC_002035.1	1044	5.10117e-301	Y																											KX573902.1	571	9.78454e-12	i6A|t6A		NC_003754.1	567	2.49549e-07	D
										NC_002035.1	1054	3.64837e-06	Y																											KX573902.1	573	0.00115319	i6A|t6A		NC_003754.1	568	1.38542e-44	m1G
										NC_002035.1	1064	4.87201e-61	m1G																											KX573902.1	574	5.31241e-16	m1A|m1I|ms2i6A		NC_003754.1	569	0.00501175	i6A|t6A
										NC_002035.1	1065	1.80903e-132	m3C																											KX573902.1	575	1.97805e-24	m1G		NC_003754.1	570	4.35242e-06	m3C
										NC_002035.1	1066	3.32534e-14	m1A|m1I|ms2i6A																											KX573902.1	576	1.00557e-16	m1A|m1I|ms2i6A		NC_003754.1	571	0.0120027	m3C
										NC_002035.1	1067	0.0213492	m1A|m1I|ms2i6A																											KX573902.1	577	0.00117115	m1A|m1I|ms2i6A		NC_003754.1	572	0.0101463	m1A|m1I|ms2i6A
										NC_002035.1	1108	2.39564e-295	m3C																											KX573902.1	578	0.000716755	m1A|m1I|ms2i6A		NC_003754.1	573	0.000125748	i6A|t6A
										NC_002035.1	1109	2.37627e-57	m1G																											KX573902.1	580	7.77298e-08	i6A|t6A		NC_003754.1	574	0.00664462	D
										NC_002035.1	1116	0.0314255	m1G																											KX573902.1	581	2.80024e-08	Y		NC_003754.1	576	0.00404749	m1G
										NC_002035.1	1117	1.40309e-16	Y																											KX573902.1	583	0.000614409	D		NC_003754.1	579	0.000399862	D
										NC_002035.1	1145	2.49325e-28	m1G																											KX573902.1	584	0.0358326	Y		NC_003754.1	583	1.68096e-05	m3C
										NC_002035.1	1146	9.75209e-24	Y																											KX573902.1	585	6.10848e-08	D		NC_003754.1	584	0.0037228	m1A|m1I|ms2i6A
										NC_002035.1	1147	7.10921e-13	m3C																											KX573902.1	587	9.9219e-05	D		NC_003754.1	588	0.00449	m3C
										NC_002035.1	1148	2.61446e-263	m3C																											KX573902.1	588	0.00333717	Y		NC_003754.1	589	5.67163e-10	m1A|m1I|ms2i6A
										NC_002035.1	1149	2.42594e-73	Y																											KX573902.1	597	0.000271898	m1G		NC_003754.1	590	0.0192261	i6A|t6A
										NC_002035.1	1155	1.55069e-08	m3C																											KX573902.1	598	1.21157e-05	Y		NC_003754.1	591	0.00155328	i6A|t6A
										NC_002035.1	1178	3.51174e-05	m1G																											KX573902.1	600	4.06986e-13	m1A|m1I|ms2i6A		NC_003754.1	594	3.67437e-07	i6A|t6A
										NC_002035.1	1188	2.79717e-87	Y																											KX573902.1	601	0.00102912	m1G		NC_003754.1	595	0.0310891	Y
										NC_002035.1	1192	0.00927462	Y																											KX573902.1	602	0.0238484	m1A|m1I|ms2i6A		NC_003754.1	597	0.0147322	Y
										NC_002035.1	1195	0.000698439	Y																											KX573902.1	603	0.0294511	i6A|t6A		NC_003754.1	598	1.3191e-44	Y
										NC_002035.1	1225	8.29069e-44	Y																											KX573902.1	604	3.20413e-12	i6A|t6A		NC_003754.1	599	7.86971e-08	m1A|m1I|ms2i6A
										NC_002035.1	1231	2.08728e-289	Y																											KX573902.1	605	5.85632e-07	m1A|m1I|ms2i6A		NC_003754.1	600	0.0105623	i6A|t6A
										NC_002035.1	1237	0.0394289	m1A|m1I|ms2i6A																											KX573902.1	607	5.09575e-05	m3C		NC_003754.1	601	1.88075e-06	m3C
										NC_002035.1	1241	2.232e-32	Y																											KX573902.1	610	0.030139	m1A|m1I|ms2i6A		NC_003754.1	603	1.56366e-05	m1A|m1I|ms2i6A
										NC_002035.1	1245	1.24369e-11	Y																											KX573902.1	611	1.05537e-05	Y		NC_003754.1	604	0.00119027	m1A|m1I|ms2i6A
										NC_002035.1	1246	1.0693e-15	Y																											KX573902.1	612	2.75193e-16	m1A|m1I|ms2i6A		NC_003754.1	605	0.000814294	m1A|m1I|ms2i6A
										NC_002035.1	1247	6.1253e-10	Y																											KX573902.1	613	0.0373	m1A|m1I|ms2i6A		NC_003754.1	607	3.4621e-05	Y
										NC_002035.1	1269	2.77162e-100	Y																											KX573902.1	619	0.00576473	Y		NC_003754.1	608	0.00616443	m1G
										NC_002035.1	1272	1.4971e-24	m3C																											KX573902.1	620	2.54507e-15	i6A|t6A		NC_003754.1	609	0.00382176	m3C
										NC_002035.1	1276	1.6097e-61	m3C																											KX573902.1	627	0.00150781	D		NC_003754.1	611	0.0136622	m3C
										NC_002035.1	1283	0.017239	Y																											KX573902.1	703	0.0195395	m1G		NC_003754.1	613	0.0325162	m3C
										NC_002035.1	1296	7.44454e-23	Y																											KX573902.1	711	0.00327811	i6A|t6A		NC_003754.1	616	0.0029887	D
										NC_002035.1	1307	2.32516e-142	m3C																											KX573902.1	737	0.00115784	m3C		NC_003754.1	632	0.00644465	m1G
										NC_002035.1	1308	0.00103591	m1A|m1I|ms2i6A																											KX573902.1	807	0.000189964	m1A|m1I|ms2i6A		NC_003754.1	634	0.000193095	D
										NC_002035.1	1310	3.76618e-154	m1G																											KX573902.1	822	0.00325867	D		NC_003754.1	635	0.00262087	m1G
										NC_002035.1	1311	1.89333e-09	m1A|m1I|ms2i6A																											KX573902.1	823	0.00516846	D		NC_003754.1	637	0.0272148	m3C
										NC_002035.1	1313	1.49713e-22	Y																											KX573902.1	861	2.72863e-06	Y		NC_003754.1	639	0.029562	m1A|m1I|ms2i6A
										NC_002035.1	1339	3.86128e-05	Y																											KX573902.1	865	9.47474e-06	D		NC_003754.1	639	0.0296371	i6A|t6A
										NC_002035.1	1341	8.04207e-06	Y																											KX573902.1	868	0.0274777	m1G		NC_003754.1	641	0.0291382	m1G
										NC_002035.1	1376	1.0034e-102	m1A|m1I|ms2i6A																											KX573902.1	869	0.00248538	i6A|t6A		NC_003754.1	643	0.0407064	m3C
										NC_002035.1	1382	3.24534e-18	m3C																											KX573902.1	872	2.34992e-07	D		NC_003754.1	646	0.0457742	m1G
										NC_002035.1	1383	1.45548e-13	m1A|m1I|ms2i6A																											KX573902.1	873	1.56553e-49	D		NC_003754.1	647	8.10343e-05	m1G
										NC_002035.1	1385	0.00628989	Y																											KX573902.1	875	1.57717e-05	D		NC_003754.1	649	1.8898e-11	m3C
										NC_002035.1	1394	1.15374e-54	m3C																											KX573902.1	877	0.0054984	i6A|t6A		NC_003754.1	650	0.00158137	m1G
										NC_002035.1	1397	0.00333788	m1A|m1I|ms2i6A																											KX573902.1	880	1.49423e-09	m3C		NC_003754.1	652	0.00880738	m1A|m1I|ms2i6A
										NC_002035.1	1420	3.03566e-07	Y																											KX573902.1	884	0.0090465	i6A|t6A		NC_003754.1	653	2.66335e-09	m1G
										NC_002035.1	1423	2.19009e-32	m1G																											KX573902.1	885	0.000188393	m1A|m1I|ms2i6A		NC_003754.1	654	3.00189e-05	m3C
										NC_002035.1	1424	3.37456e-89	m1G																											KX573902.1	887	0.000881494	Y		NC_003754.1	658	0.00513091	Y
										NC_002035.1	1425	5.09349e-21	D																											KX573902.1	888	0.00297771	m1A|m1I|ms2i6A		NC_003754.1	660	7.8703e-11	m1A|m1I|ms2i6A
										NC_002035.1	1427	0.000218565	m1A|m1I|ms2i6A																											KX573902.1	890	0.0184465	m1A|m1I|ms2i6A		NC_003754.1	662	0.0306345	D
										NC_002035.1	1429	2.8981e-274	m3C																											KX573902.1	892	0.0334342	m3C		NC_003754.1	664	9.88153e-07	Y
										NC_002035.1	1430	2.6931e-13	m1G																											KX573902.1	941	0.000143951	Y		NC_003754.1	665	2.15613e-05	m3C
										NC_002035.1	1433	0.0381616	m1A|m1I|ms2i6A																											KX573902.1	942	0.0326004	m1A|m1I|ms2i6A		NC_003754.1	671	6.20567e-06	m3C
										NC_002035.1	1437	8.02362e-19	Y																											KX573902.1	951	0.0167462	Y		NC_003754.1	672	0.000118306	D
										NC_002035.1	1452	1.64426e-09	m3C																											KX573902.1	956	0.00209072	m3C		NC_003754.1	673	0.00483206	m1A|m1I|ms2i6A
										NC_002035.1	1455	0.000567666	Y																											KX573902.1	984	9.57275e-65	Y		NC_003754.1	674	9.45979e-07	i6A|t6A
										NC_002035.1	1456	1.26438e-05	Y																											KX573902.1	987	2.98303e-36	m1G		NC_003754.1	675	8.83652e-06	D
										NC_002035.1	1458	7.40904e-109	m3C																											KX573902.1	994	0.00290702	i6A|t6A		NC_003754.1	676	4.52107e-09	m1G
										NC_002035.1	1461	6.31912e-08	m3C																											KX573902.1	1024	5.17066e-18	i6A|t6A		NC_003754.1	677	5.24526e-05	Y
										NC_002035.1	1462	5.1707e-164	Y																											KX573902.1	1025	0.0057895	D		NC_003754.1	678	0.025529	m1G
										NC_002035.1	1465	6.24317e-110	Y																											KX573902.1	1026	0.00129644	Y		NC_003754.1	681	1.07109e-08	Y
										NC_002035.1	1471	1.05466e-06	m1G																											KX573902.1	1027	0.000143951	m1G		NC_003754.1	682	5.32442e-12	D
										NC_002035.1	1472	1.96082e-41	Y																											KX573902.1	1029	0.0146474	m1A|m1I|ms2i6A		NC_003754.1	683	0.000161077	D
										NC_002035.1	1493	1.92259e-31	Y																											KX573902.1	1031	3.86099e-22	m1A|m1I|ms2i6A		NC_003754.1	684	6.10176e-10	m1G
										NC_002035.1	1506	1.66274e-09	m3C																											KX573902.1	1032	6.38711e-10	D		NC_003754.1	685	0.0105623	m1G
										NC_002035.1	1508	1.6012e-11	D																											KX573902.1	1034	3.94739e-18	Y		NC_003754.1	686	7.89845e-05	m1A|m1I|ms2i6A
										NC_002035.1	1516	7.8193e-07	m1A|m1I|ms2i6A																											KX573902.1	1039	0.000431816	m1A|m1I|ms2i6A		NC_003754.1	687	0.00274535	i6A|t6A
										NC_002035.1	1519	0.000316241	m1G																											KX573902.1	1042	0.00474919	m1G		NC_003754.1	687	7.10107e-13	m1A|m1I|ms2i6A
										NC_002035.1	1521	6.86295e-37	Y																											KX573902.1	1043	0.0299201	Y		NC_003754.1	688	7.93629e-21	m1G
										NC_002035.1	1555	6.61743e-68	Y																											KX573902.1	1045	0.000209427	m1A|m1I|ms2i6A		NC_003754.1	689	0.00433553	m1A|m1I|ms2i6A
										NC_002035.1	1563	1.56008e-149	Y																											KX573902.1	1047	0.0448432	D		NC_003754.1	690	1.39319e-07	D
										NC_002035.1	1566	8.05834e-07	m3C																											KX573902.1	1120	0.00649794	m1G		NC_003754.1	691	1.36579e-14	m1G
										NC_002035.1	1572	0.00012287	m1G																											KX573902.1	1122	6.27419e-13	m2G|m22G		NC_003754.1	693	5.20648e-18	D
										NC_002035.1	1573	1.74071e-05	Y																											KX573902.1	1127	8.09035e-06	m3C		NC_003754.1	694	5.61808e-16	m1A|m1I|ms2i6A
										NC_002035.1	1585	1.39403e-21	m3C																											KX573902.1	1174	0.00057755	m1G		NC_003754.1	695	9.86748e-19	D
										NC_002035.1	1586	5.04349e-70	m3C																											KX573902.1	1186	1.11777e-31	m3C		NC_003754.1	696	0.00137294	D
										NC_002035.1	1587	2.54534e-12	Y																											KX573902.1	1193	1.41892e-15	m1A|m1I|ms2i6A		NC_003754.1	701	1.87902e-05	m1G
										NC_002035.1	1622	6.71229e-81	Y																											KX573902.1	1197	3.37368e-11	m1A|m1I|ms2i6A		NC_003754.1	705	3.14205e-06	m3C
										NC_002035.1	1626	1.2061e-18	Y																											KX573902.1	1200	0.0130832	D		NC_003754.1	712	0.0189397	m1G
										NC_002035.1	1637	4.81328e-15	m3C																											KX573902.1	1202	0.026574	D		NC_003754.1	717	0.00299667	Y
										NC_002035.1	1638	2.17643e-05	Y																											KX573902.1	1203	5.41663e-18	m3C		NC_003754.1	719	0.000670897	m3C
										NC_002035.1	1642	4.23885e-62	Y																											KX573902.1	1207	0.000160455	i6A|t6A		NC_003754.1	722	0.00664462	i6A|t6A
										NC_002035.1	1646	1.81958e-09	Y																											KX573902.1	1208	0.0436522	D		NC_003754.1	723	0.00165448	m3C
										NC_002035.1	1652	0.000127115	m1A|m1I|ms2i6A																											KX573902.1	1211	0.0172914	i6A|t6A		NC_003754.1	728	0.00672561	m2G|m22G
										NC_002035.1	1662	4.35404e-06	m1G																											KX573902.1	1215	3.92652e-08	m3C		NC_003754.1	730	0.0196967	m3C
										NC_002035.1	1671	1.05907e-28	m1A|m1I|ms2i6A																											KX573902.1	1224	0.000172833	m3C		NC_003754.1	736	1.93765e-06	m3C
										NC_002035.1	1673	0.00523008	Y																											KX573902.1	1237	1.38897e-26	Y		NC_003754.1	737	0.00838407	i6A|t6A
										NC_002035.1	1702	0.000316102	Y																											KX573902.1	1314	5.43112e-07	Y		NC_003754.1	740	0.000285686	i6A|t6A
										NC_002035.1	1713	0	m3C																											KX573902.1	1344	4.37177e-07	m1G		NC_003754.1	741	0.000239645	i6A|t6A
										NC_002035.1	1714	0.0346702	m1A|m1I|ms2i6A																											KX573902.1	1394	3.36745e-05	Y		NC_003754.1	745	2.85699e-05	m1G
										NC_002035.1	1717	4.21365e-33	Y																											KX573902.1	1400	1.6942e-09	m1A|m1I|ms2i6A		NC_003754.1	746	0.0170063	m1G
										NC_002035.1	1719	0.000299951	m3C																											KX573902.1	1406	0.00180944	m1G		NC_003754.1	747	0.0153429	D
										NC_002035.1	1726	1.21874e-161	Y																											KX573902.1	1410	1.62204e-07	Y		NC_003754.1	753	0.000893444	m1G
										NC_002035.1	1729	5.16782e-20	m1G																											KX573902.1	1431	0.0153201	D		NC_003754.1	754	0.00204574	m3C
										NC_002035.1	1731	7.53199e-13	m1G																											KX573902.1	1449	5.80316e-09	D		NC_003754.1	758	0.00988546	m1A|m1I|ms2i6A
										NC_002035.1	1733	2.27329e-29	Y																											KX573902.1	1450	5.90241e-13	m1A|m1I|ms2i6A		NC_003754.1	759	0.0193138	i6A|t6A
										NC_002035.1	1736	0.000162197	D																											KX573902.1	1548	6.84481e-08	m1A|m1I|ms2i6A		NC_003754.1	760	0.0248131	Y
										NC_002035.1	1756	1.6307e-34	Y																											KX573902.1	1632	1.89356e-07	D		NC_003754.1	761	2.89526e-05	D
										NC_002035.1	1777	0	Y																											KX573902.1	1635	0	D		NC_003754.1	762	9.44633e-07	D
										NC_002035.1	1779	5.11471e-17	m1G																											KX573902.1	1637	0.0447032	D		NC_003754.1	764	0.0147322	D
										NC_002035.1	1780	3.61017e-152	Y																											KX573902.1	1641	1.41576e-40	m1G		NC_003754.1	765	0.00494144	i6A|t6A
										NC_002035.1	1782	1.14471e-15	Y																											KX573902.1	1644	3.51334e-05	m1G		NC_003754.1	766	7.39787e-05	i6A|t6A
										NC_002035.1	1783	1.32612e-82	Y																											KX573902.1	1645	8.14633e-11	i6A|t6A		NC_003754.1	767	1.93757e-08	Y
										NC_002035.1	1784	3.7442e-15	m1G																											KX573902.1	1646	4.59578e-13	m1A|m1I|ms2i6A		NC_003754.1	768	0.049028	m3C
										NC_002035.1	1785	0.00804131	m1G																											KX573902.1	1647	6.44121e-19	D		NC_003754.1	769	1.56656e-07	D
										NC_002035.1	1786	2.07269e-49	D																											KX573902.1	1648	0.00126189	Y		NC_003754.1	770	7.61192e-07	D
										NC_002035.1	1790	0.000323288	m3C																											KX573902.1	1653	1.2146e-05	i6A|t6A		NC_003754.1	772	0.0401507	D
										NC_002035.1	1791	5.53957e-188	m3C																											KX573902.1	1655	4.08445e-09	m1G		NC_003754.1	774	6.54704e-05	D
										NC_002035.1	1792	0	Y																											KX573902.1	1659	8.19511e-05	Y		NC_003754.1	775	0.0033692	m3C
										NC_002035.1	1807	5.4967e-09	i6A|t6A																											KX573902.1	1660	0.000196447	m1G		NC_003754.1	776	7.62527e-05	m3C
										NC_002035.1	1824	5.86059e-158	Y																											KX573902.1	1661	3.15601e-05	Y		NC_003754.1	782	0.00152632	m1A|m1I|ms2i6A
										NC_002035.1	1825	2.08151e-07	m3C																											KX573902.1	1664	7.64334e-05	m1A|m1I|ms2i6A		NC_003754.1	784	0.000132238	m1G
										NC_002035.1	1826	1.27699e-11	i6A|t6A																											KX573902.1	1666	1.32243e-26	m1A|m1I|ms2i6A		NC_003754.1	808	0.00456015	m2G|m22G
										NC_002035.1	1828	0	Y																											KX573902.1	1667	0.000614409	m1A|m1I|ms2i6A		NC_003754.1	808	1.08952e-05	m1G
										NC_002035.1	1829	3.36453e-16	Y																											KX573902.1	1668	0.000723446	m1A|m1I|ms2i6A		NC_003754.1	809	4.50233e-11	m3C
										NC_002035.1	1858	3.5385e-229	Y																											KX573902.1	1671	2.14133e-05	D		NC_003754.1	818	0.00264647	m3C
										NC_002035.1	1859	0.000679011	m1G																											KX573902.1	1674	0.0437947	m1A|m1I|ms2i6A		NC_003754.1	822	0.0325162	m3C
										NC_002035.1	1862	6.89778e-95	D																											KX573902.1	1678	0.00793277	m1A|m1I|ms2i6A		NC_003754.1	824	0.000425102	D
										NC_002035.1	1863	5.70466e-17	Y																											KX573902.1	1682	0.000130743	m3C		NC_003754.1	825	0.00350834	Y
										NC_002035.1	1874	0.00538621	Y																											KX573902.1	1737	0	i6A|t6A		NC_003754.1	825	0.000572058	D
										NC_002035.1	1878	0.000555311	m1A|m1I|ms2i6A																											KX573902.1	1738	1.37011e-05	Y		NC_003754.1	826	0.0326673	m1G
										NC_002035.1	1880	0.0307783	m1A|m1I|ms2i6A																											KX573902.1	1741	2.62627e-05	m1A|m1I|ms2i6A		NC_003754.1	827	0.0366422	i6A|t6A
										NC_002035.1	1923	2.89719e-15	Y																											KX573902.1	1783	3.41765e-31	m2G|m22G		NC_003754.1	828	0.00196683	D
										NC_002035.1	1935	4.85924e-13	Y																											KX573902.1	1804	0.0176178	m3C		NC_003754.1	829	1.22951e-14	Y
										NC_002035.1	1936	0.0167055	m1G																											KX573902.1	1817	0.000103569	m3C		NC_003754.1	830	0.00225835	m1A|m1I|ms2i6A
										NC_002035.1	1937	8.90099e-11	m3C																											KX573902.1	1893	1.26851e-17	m1A|m1I|ms2i6A		NC_003754.1	831	0.00056408	Y
										NC_002035.1	1938	0	Y																											KX573902.1	1966	0.000213235	m3C		NC_003754.1	832	0.0113528	Y
										NC_002035.1	1939	1.86685e-12	Y																											KX573902.1	1981	0.0309836	i6A|t6A		NC_003754.1	833	9.9417e-05	m1G
										NC_002035.1	1941	0.00285553	m3C																											KX573902.1	1982	1.90186e-08	m1A|m1I|ms2i6A		NC_003754.1	834	0.00500837	i6A|t6A
										NC_002035.1	1942	3.01499e-47	m3C																											KX573902.1	1988	1.01806e-05	Y		NC_003754.1	835	3.37619e-05	m1G
										NC_002035.1	1943	4.19805e-07	m3C																											KX573902.1	1990	0.00432656	Y		NC_003754.1	836	0.00361197	Y
										NC_002035.1	1944	9.69537e-61	m3C																											KX573902.1	2013	0.00678502	Y		NC_003754.1	837	0.000245933	i6A|t6A
										NC_002035.1	1945	1.42015e-09	Y																											KX573902.1	2019	9.46317e-05	Y		NC_003754.1	838	8.30633e-06	i6A|t6A
										NC_002035.1	1947	0.029317	Y																											KX573902.1	2023	3.80179e-11	i6A|t6A		NC_003754.1	839	0.0113928	i6A|t6A
										NC_002035.1	1951	4.85383e-07	Y																											KX573902.1	2026	5.28738e-08	i6A|t6A		NC_003754.1	840	0.00255268	D
										NC_002035.1	1955	0.000166472	m3C																											KX573902.1	2028	0.0128262	D		NC_003754.1	841	1.12615e-05	Y
										NC_002035.1	1956	0.000682088	m3C																											KX573902.1	2029	0.000384655	i6A|t6A		NC_003754.1	842	0.000747702	m1A|m1I|ms2i6A
										NC_002035.1	1960	1.13879e-09	Y																											KX573902.1	2032	0.000220469	D		NC_003754.1	842	7.80604e-21	i6A|t6A
										NC_002035.1	1982	2.50923e-06	m1A|m1I|ms2i6A																											KX573902.1	2064	0.00275422	m1A|m1I|ms2i6A		NC_003754.1	843	7.11e-05	i6A|t6A
										NC_002035.1	1984	1.46514e-181	m1G																											KX573902.1	2082	0.00390541	m1A|m1I|ms2i6A		NC_003754.1	844	3.76961e-08	D
										NC_002035.1	1985	4.86623e-59	m1G																											KX573902.1	2083	1.0332e-06	i6A|t6A		NC_003754.1	845	0.0342984	m1G
										NC_002035.1	2005	0.00266448	Y																											KX573902.1	2087	3.18812e-105	m3C		NC_003754.1	847	0.00083825	m1A|m1I|ms2i6A
										NC_002035.1	2008	2.34384e-63	m3C																											KX573902.1	2089	2.83632e-06	i6A|t6A		NC_003754.1	848	0.000167831	i6A|t6A
										NC_002035.1	2009	1.11101e-39	m1G																											KX573902.1	2092	0.0197713	D		NC_003754.1	849	0.000145056	m1A|m1I|ms2i6A
										NC_002035.1	2010	0	D																											KX573902.1	2097	8.59678e-10	Y		NC_003754.1	850	2.12637e-18	m3C
										NC_002035.1	2011	7.78459e-132	m1A|m1I|ms2i6A																											KX573902.1	2103	2.19934e-45	m1G		NC_003754.1	851	0.000222963	i6A|t6A
										NC_002035.1	2013	6.95464e-114	m3C																											KX573902.1	2104	0.00041328	m3C		NC_003754.1	852	3.38365e-07	m1A|m1I|ms2i6A
										NC_002035.1	2045	4.90411e-26	m1G																											KX573902.1	2108	4.96349e-18	m3C		NC_003754.1	853	8.15992e-26	i6A|t6A
										NC_002035.1	2046	2.92578e-18	m1A|m1I|ms2i6A																											KX573902.1	2159	0.0483993	m1A|m1I|ms2i6A		NC_003754.1	854	5.61871e-09	m3C
										NC_002035.1	2048	1.4218e-124	Y																											KX573902.1	2160	0.0123987	Y		NC_003754.1	855	3.14612e-22	i6A|t6A
										NC_002035.1	2049	1.27519e-133	Y																											KX573902.1	2162	3.43954e-12	i6A|t6A		NC_003754.1	858	1.24175e-05	Y
										NC_002035.1	2053	2.85205e-193	Y																											KX573902.1	2163	9.43118e-16	m3C		NC_003754.1	859	0.0178181	m1A|m1I|ms2i6A
										NC_002035.1	2054	1.19761e-07	m1A|m1I|ms2i6A																											KX573902.1	2164	3.32615e-06	m1A|m1I|ms2i6A		NC_003754.1	860	2.22067e-06	D
										NC_002035.1	2076	4.45206e-05	m3C																											KX573902.1	2183	0.000397937	D		NC_003754.1	863	0.000230708	Y
										NC_002035.1	2080	0.0022515	m1G																											KX573902.1	2235	1.68845e-05	m1G		NC_003754.1	864	1.39604e-09	m1A|m1I|ms2i6A
										NC_002035.1	2088	1.12992e-06	Y																											KX573902.1	2245	0.000710534	i6A|t6A		NC_003754.1	865	0.000320621	m1G
										NC_002035.1	2129	6.05368e-126	m2G|m22G																											KX573902.1	2250	1.05513e-07	m1G		NC_003754.1	871	2.83183e-13	i6A|t6A
										NC_002035.1	2130	9.75124e-37	m1A|m1I|ms2i6A																											KX573902.1	2267	4.7789e-05	D		NC_003754.1	872	4.90739e-06	D
										NC_002035.1	2132	2.28679e-197	m1G																											KX573902.1	2273	0.000947378	Y		NC_003754.1	875	0.00550633	Y
										NC_002035.1	2140	7.85624e-09	m1G																											KX573902.1	2280	0.000335923	i6A|t6A		NC_003754.1	876	1.56489e-05	i6A|t6A
										NC_002035.1	2146	5.84551e-228	Y																											KX573902.1	2282	0.0163509	i6A|t6A		NC_003754.1	877	8.4444e-05	m1G
										NC_002035.1	2147	1.61537e-14	m3C																											KX573902.1	2284	0.0296918	D		NC_003754.1	878	1.74221e-06	m3C
										NC_002035.1	2150	1.77448e-14	Y																											KX573902.1	2288	2.68804e-06	m3C		NC_003754.1	879	3.85218e-05	Y
										NC_002035.1	2186	2.71362e-146	m3C																											KX573902.1	2290	5.99519e-07	D		NC_003754.1	882	6.75013e-05	m3C
										NC_002035.1	2187	1.21391e-55	m1G																											KX573902.1	2293	0.0126838	D		NC_003754.1	884	0.00548658	Y
										NC_002035.1	2194	4.48143e-15	Y																											KX573902.1	2303	2.72301e-06	m3C		NC_003754.1	885	7.52058e-11	m1A|m1I|ms2i6A
										NC_002035.1	2214	1.02685e-188	Y																											KX573902.1	2307	0.00412468	D		NC_003754.1	886	5.61685e-05	D
										NC_002035.1	2220	0.00308892	Y																											KX573902.1	2316	2.23092e-07	m1A|m1I|ms2i6A		NC_003754.1	888	1.00718e-17	m1A|m1I|ms2i6A
										NC_002035.1	2221	0.00100104	Y																											KX573902.1	2322	0.0400746	D		NC_003754.1	889	0.00200944	Y
										NC_002035.1	2251	1.36265e-11	m1G																											KX573902.1	2326	0.0114886	m1G		NC_003754.1	890	3.33822e-09	D
										NC_002035.1	2258	4.46195e-13	m1G																											KX573902.1	2327	2.59099e-05	D		NC_003754.1	891	1.30752e-11	i6A|t6A
										NC_002035.1	2259	1.67004e-08	m3C																											KX573902.1	2328	0.00405881	m2G|m22G		NC_003754.1	893	9.69806e-06	m1G
										NC_002035.1	2260	1.69308e-57	Y																											KX573902.1	2329	0.000905653	m1A|m1I|ms2i6A		NC_003754.1	894	0.00600045	D
										NC_002035.1	2263	1.10937e-128	Y																											KX573902.1	2330	3.41169e-05	m1A|m1I|ms2i6A		NC_003754.1	895	0.0157271	m1G
										NC_002035.1	2274	0.00499465	m1G																											KX573902.1	2331	5.36726e-07	Y		NC_003754.1	896	0.00247699	m1A|m1I|ms2i6A
										NC_002035.1	2275	1.44352e-45	m3C																											KX573902.1	2332	6.13038e-14	m1A|m1I|ms2i6A		NC_003754.1	899	7.86279e-05	m1A|m1I|ms2i6A
										NC_002035.1	2342	2.15664e-20	Y																											KX573902.1	2334	5.95736e-06	m1A|m1I|ms2i6A		NC_003754.1	900	0.00213258	i6A|t6A
										NC_002035.1	2343	0.0292138	m1G																											KX573902.1	2336	1.66848e-07	m1A|m1I|ms2i6A		NC_003754.1	903	0.0427532	m3C
										NC_002035.1	2345	5.31903e-59	m1G																											KX573902.1	2339	0.0149214	D		NC_003754.1	904	2.7137e-13	m1G
										NC_002035.1	2375	1.58713e-294	D																											KX573902.1	2341	5.94705e-09	Y		NC_003754.1	905	0.000125748	m3C
										NC_002035.1	2376	5.71927e-23	Y																											KX573902.1	2347	0.000268893	D		NC_003754.1	906	0.0143091	Y
										NC_002035.1	2382	1.23871e-13	Y																											KX573902.1	2348	0.0274777	m1A|m1I|ms2i6A		NC_003754.1	907	7.01179e-05	i6A|t6A
										NC_002035.1	2398	1.27226e-43	m3C																											KX573902.1	2357	0.00606625	m3C		NC_003754.1	908	8.75345e-05	m1A|m1I|ms2i6A
										NC_002035.1	2424	5.48987e-17	D																											KX573902.1	2359	0.018001	i6A|t6A		NC_003754.1	911	0.000781712	m1A|m1I|ms2i6A
										NC_002035.1	2431	8.22238e-28	Y																											KX573902.1	2360	0.0171123	m1A|m1I|ms2i6A		NC_003754.1	912	0.000670464	m3C
										NC_002035.1	2437	6.94638e-41	m3C																											KX573902.1	2361	0.00171919	Y		NC_003754.1	914	1.83176e-05	m1A|m1I|ms2i6A
										NC_002035.1	2455	1.97194e-06	Y																											KX573902.1	2362	1.72612e-07	m1A|m1I|ms2i6A		NC_003754.1	915	0.00846251	m3C
										NC_002035.1	2461	7.74588e-137	Y																											KX573902.1	2364	0.0349586	Y		NC_003754.1	917	2.31182e-05	m3C
										NC_002035.1	2463	3.15809e-60	m1G																											KX573902.1	2373	1.09433e-08	m3C		NC_003754.1	918	0.000198374	i6A|t6A
										NC_002035.1	2464	4.476e-165	m3C																											KX573902.1	2374	0.0373164	Y		NC_003754.1	919	0.00813429	m3C
										NC_002035.1	2465	0	Y																											KX573902.1	2376	2.42724e-146	m1A|m1I|ms2i6A		NC_003754.1	920	6.54704e-05	D
										NC_002035.1	2468	6.85638e-05	Y																											KX573902.1	2424	0.0360358	Y		NC_003754.1	923	0.0497484	m1A|m1I|ms2i6A
										NC_002035.1	2480	0.0324177	m1G																											KX573902.1	2425	7.73813e-05	m3C		NC_003754.1	924	0.0162553	m1G
										NC_002035.1	2495	0.00169728	m1A|m1I|ms2i6A																											KX573902.1	2427	0.00106338	D		NC_003754.1	926	1.74801e-16	D
										NC_002035.1	2525	2.11219e-14	m1A|m1I|ms2i6A																											KX573902.1	2430	0.0125125	m1A|m1I|ms2i6A		NC_003754.1	927	4.90739e-06	D
										NC_002035.1	2527	4.67098e-22	m1G																											KX573902.1	2444	6.66674e-05	m1A|m1I|ms2i6A		NC_003754.1	929	0.0270564	m1A|m1I|ms2i6A
										NC_002035.1	2528	2.48806e-98	Y																											KX573902.1	2445	0.000985231	Y		NC_003754.1	930	4.79871e-08	m1G
										NC_002035.1	2529	1.33506e-49	m3C																											KX573902.1	2446	0.00378631	i6A|t6A		NC_003754.1	933	0.0104282	m1A|m1I|ms2i6A
										NC_002035.1	2530	2.27944e-15	m1A|m1I|ms2i6A																											KX573902.1	2458	0.0423306	D		NC_003754.1	935	1.98757e-08	m1G
										NC_002035.1	2532	4.86939e-15	m1A|m1I|ms2i6A																											KX573902.1	2461	9.50193e-06	Y		NC_003754.1	937	1.86801e-21	D
										NC_002035.1	2577	4.16649e-165	Y																											KX573902.1	2503	0.00508416	D		NC_003754.1	938	3.95436e-21	D
										NC_002035.1	2580	9.11789e-12	m3C																											KX573902.1	2506	1.19777e-17	D		NC_003754.1	940	5.05226e-30	m3C
										NC_002035.1	2581	7.82059e-35	Y																											KX573902.1	2510	0.000117917	Y		NC_003754.1	941	6.05051e-07	D
										NC_002035.1	2584	1.95379e-105	m3C																											KX573902.1	2522	3.30699e-12	Y		NC_003754.1	942	0.00100264	m1A|m1I|ms2i6A
										NC_002035.1	2585	3.84669e-07	m1G																											KX573902.1	2543	0.0210864	m1G		NC_003754.1	942	7.76836e-17	i6A|t6A
										NC_002035.1	2586	1.34182e-09	Y																											KX573902.1	2546	3.57302e-23	m3C		NC_003754.1	943	0.000291594	i6A|t6A
										NC_002035.1	2587	2.2272e-06	Y																											KX573902.1	2549	2.13568e-05	m3C		NC_003754.1	944	0.000322839	Y
										NC_002035.1	2589	7.49626e-47	Y																											KX573902.1	2552	0.000256456	m1G		NC_003754.1	947	3.28143e-08	i6A|t6A
										NC_002035.1	2611	1.06509e-10	Y																											KX573902.1	2555	1.61644e-06	Y		NC_003754.1	948	0.000145546	i6A|t6A
										NC_002035.1	2619	1.41884e-49	Y																											KX573902.1	2556	0.0012803	D		NC_003754.1	948	0.00265987	m1A|m1I|ms2i6A
										NC_002035.1	2624	3.51743e-31	m3C																											KX573902.1	2557	1.11801e-05	D		NC_003754.1	949	0.00142965	m1A|m1I|ms2i6A
										NC_002035.1	2625	0	m3C																											KX573902.1	2559	6.5255e-08	m1G		NC_003754.1	951	0.0418158	m1A|m1I|ms2i6A
										NC_002035.1	2626	5.6729e-39	m1G																											KX573902.1	2560	5.00241e-07	D		NC_003754.1	952	5.26128e-08	D
										NC_002035.1	2627	4.2019e-07	m3C																											KX573902.1	2561	0.0415055	i6A|t6A		NC_003754.1	953	0.00965052	m1G
										NC_002035.1	2628	0	m3C																											KX573902.1	2567	1.76202e-05	D		NC_003754.1	955	3.98372e-10	m1G
										NC_002035.1	2632	2.73283e-05	Y																											KX573902.1	2569	4.82071e-07	D		NC_003754.1	956	7.94438e-27	Y
										NC_002035.1	2640	1.11318e-11	m2G|m22G																											KX573902.1	2570	9.66551e-06	m3C		NC_003754.1	957	0.00225835	i6A|t6A
										NC_002035.1	2663	1.46489e-33	m3C																											KX573902.1	2571	0.000812382	m3C		NC_003754.1	963	0.00796438	m1G
										NC_002035.1	2664	2.15358e-24	Y																											KX573902.1	2573	7.94769e-13	m3C		NC_003754.1	964	0.00187437	m1A|m1I|ms2i6A
										NC_002035.1	2666	2.352e-53	Y																											KX573902.1	2579	0.000493327	m1A|m1I|ms2i6A		NC_003754.1	965	0.00792524	m2G|m22G
										NC_002035.1	2667	2.20182e-64	m3C																											KX573902.1	2581	0.000253368	i6A|t6A		NC_003754.1	973	1.30748e-07	m1A|m1I|ms2i6A
										NC_002035.1	2669	3.02821e-32	D																											KX573902.1	2582	1.42634e-69	Y		NC_003754.1	974	0.0354213	D
										NC_002035.1	2670	7.87699e-76	Y																											KX573902.1	2583	0.00231103	m3C		NC_003754.1	975	0.00214751	D
										NC_002035.1	2691	0	m3C																											KX573902.1	2584	0.000156597	i6A|t6A		NC_003754.1	976	3.1277e-06	m2G|m22G
										NC_002035.1	2692	4.87394e-12	m1A|m1I|ms2i6A																											KX573902.1	2585	0.000842916	i6A|t6A		NC_003754.1	977	4.38979e-53	m1G
										NC_002035.1	2693	0.000124369	Y																											KX573902.1	2587	4.4596e-23	i6A|t6A		NC_003754.1	978	0.00921133	m3C
										NC_002035.1	2694	0.0036587	m1G																											KX573902.1	2588	3.61328e-11	Y		NC_003754.1	980	0.0230373	Y
										NC_002035.1	2703	0.000228763	m1G																											KX573902.1	2589	8.82075e-198	i6A|t6A		NC_003754.1	981	0.00255855	m1A|m1I|ms2i6A
										NC_002035.1	2704	2.5226e-09	m1A|m1I|ms2i6A																											KX573902.1	2590	8.01581e-11	m1A|m1I|ms2i6A		NC_003754.1	984	0.013033	m3C
										NC_002035.1	2708	0.0142942	m1A|m1I|ms2i6A																											KX573902.1	2591	0.000124431	i6A|t6A		NC_003754.1	987	0.0146392	m3C
										NC_002035.1	2744	1.6759e-39	Y																											KX573902.1	2592	1.1819e-05	Y		NC_003754.1	992	0.0193138	m3C
										NC_002035.1	2754	0	m3C																											KX573902.1	2593	8.35956e-09	m1A|m1I|ms2i6A		NC_003754.1	993	0.00445754	D
										NC_002035.1	2755	2.04237e-72	Y																											KX573902.1	2595	0.00195122	i6A|t6A		NC_003754.1	994	0.000956907	m1G
										NC_002035.1	2758	4.80794e-21	m3C																											KX573902.1	2601	0.0152845	m1A|m1I|ms2i6A		NC_003754.1	997	3.84348e-06	m1G
										NC_002035.1	2760	1.10017e-68	Y																											KX573902.1	2605	2.90279e-05	Y		NC_003754.1	998	7.02232e-09	D
										NC_002035.1	2763	0.00049293	m3C																											KX573902.1	2620	1.1085e-24	m3C		NC_003754.1	999	0.00972673	m3C
										NC_002035.1	2764	5.66587e-06	m1G																											KX573902.1	2634	2.08386e-16	i6A|t6A		NC_003754.1	1002	0.000873653	m3C
										NC_002035.1	2765	4.75868e-07	m3C																											KX573902.1	2637	0.00024146	Y		NC_003754.1	1003	0.000999887	D
										NC_002035.1	2773	2.76821e-14	Y																											KX573902.1	2643	0.00339878	m1G		NC_003754.1	1005	0.00518797	m1G
										NC_002035.1	2778	8.46796e-26	D																											KX573902.1	2645	0.0011885	Y		NC_003754.1	1006	0.000218323	m1A|m1I|ms2i6A
										NC_002035.1	2794	0.00749879	m3C																											KX573902.1	2646	0.00026251	i6A|t6A		NC_003754.1	1007	0.00146626	m1A|m1I|ms2i6A
										NC_002035.1	2795	6.84268e-117	Y																											KX573902.1	2648	0.00102258	m1G		NC_003754.1	1012	0.0002689	m3C
										NC_002035.1	2799	1.35087e-248	D																											KX573902.1	2649	0.0294183	m1A|m1I|ms2i6A		NC_003754.1	1013	3.67432e-08	m3C
										NC_002035.1	2800	3.14621e-137	Y																											KX573902.1	2651	0.0155659	D		NC_003754.1	1014	0.00564217	Y
										NC_002035.1	2802	4.01479e-85	m1G																											KX573902.1	2652	2.75552e-33	m1G		NC_003754.1	1016	0.000523354	i6A|t6A
										NC_002035.1	2803	8.40135e-146	m3C																											KX573902.1	2653	2.34182e-12	m1G		NC_003754.1	1017	0.0431407	Y
										NC_002035.1	2807	3.14466e-105	m1A|m1I|ms2i6A																											KX573902.1	2660	2.53496e-282	Y		NC_003754.1	1017	0.0037228	D
										NC_002035.1	2812	6.73428e-28	Y																											KX573902.1	2661	9.73979e-06	D		NC_003754.1	1018	0.0012635	m1G
										NC_002035.1	2828	0.00184755	Y																											KX573902.1	2668	2.05567e-100	m1A|m1I|ms2i6A		NC_003754.1	1019	0.00119792	m1G
										NC_002035.1	2832	0	Y																											KX573902.1	2677	0.000214954	m1A|m1I|ms2i6A		NC_003754.1	1020	0.00041105	Y
										NC_002035.1	2833	0	i6A|t6A																											KX573902.1	2683	0.0282532	D		NC_003754.1	1021	0.000425102	m3C
										NC_002035.1	2834	3.88596e-275	i6A|t6A																											KX573902.1	2684	6.67253e-20	m1A|m1I|ms2i6A		NC_003754.1	1023	1.823e-06	D
										NC_002035.1	2837	0.0338639	m1A|m1I|ms2i6A																											KX573902.1	2685	3.64584e-64	m1G		NC_003754.1	1032	0.00391767	m1G
										NC_002035.1	2853	0.0388204	m1G																											KX573902.1	2696	4.42883e-06	m1A|m1I|ms2i6A		NC_003754.1	1033	0.0181749	Y
										NC_002035.1	2854	4.78631e-16	Y																											KX573902.1	2780	0.0148776	m3C		NC_003754.1	1034	2.31531e-08	m3C
										NC_002035.1	2857	1.71003e-28	D																											KX573902.1	2785	1.52564e-05	i6A|t6A		NC_003754.1	1035	0.00206997	m3C
										NC_002035.1	2858	0.00660762	m3C																											KX573902.1	2789	4.15745e-05	i6A|t6A		NC_003754.1	1041	2.89526e-05	m1G
										NC_002035.1	2859	0	m3C																											KX573902.1	2822	0.0202736	m3C		NC_003754.1	1042	0.00032917	D
										NC_002035.1	2860	2.22741e-12	m1A|m1I|ms2i6A																											KX573902.1	2864	0.00148568	Y		NC_003754.1	1043	0.000390283	i6A|t6A
										NC_002035.1	2866	3.10756e-07	m3C																											KX573902.1	2867	0.000785916	Y		NC_003754.1	1046	0.000470454	m1A|m1I|ms2i6A
										NC_002035.1	2867	3.36721e-16	Y																											KX573902.1	2950	3.96204e-10	m3C		NC_003754.1	1047	0.0444705	Y
										NC_002035.1	2874	4.80606e-72	Y																											KX573902.1	2974	1.13574e-08	m1A|m1I|ms2i6A		NC_003754.1	1050	0.0464553	m1A|m1I|ms2i6A
										NC_002035.1	2894	6.35641e-14	m1G																											KX573902.1	2976	0.0498537	m1G		NC_003754.1	1051	0.0130702	i6A|t6A
										NC_002035.1	2899	2.38763e-225	Y																											KX573902.1	2978	2.1665e-07	m1A|m1I|ms2i6A		NC_003754.1	1052	5.95493e-05	m1G
										NC_002035.1	2900	4.19663e-06	m1A|m1I|ms2i6A																											KX573902.1	2981	0.000919151	m1A|m1I|ms2i6A		NC_003754.1	1053	4.76751e-09	m3C
										NC_002035.1	2902	0.00046912	m1G																											KX573902.1	2988	0.0095935	m1G		NC_003754.1	1055	0.049028	m1A|m1I|ms2i6A
										NC_002035.1	2912	7.5099e-05	Y																											KX573902.1	2993	2.40603e-11	D		NC_003754.1	1058	8.49245e-07	i6A|t6A
										NC_002035.1	2928	7.58953e-35	m3C																											KX573902.1	2994	0.0148503	m1A|m1I|ms2i6A		NC_003754.1	1059	0.000157234	m1G
										NC_002035.1	2931	1.28425e-68	m3C																											KX573902.1	2995	0.00186058	D		NC_003754.1	1061	1.39974e-07	m1G
										NC_002035.1	2932	7.82246e-139	Y																											KX573902.1	2997	8.89259e-05	i6A|t6A		NC_003754.1	1063	0.000981422	D
										NC_002035.1	2933	3.89145e-05	Y																											KX573902.1	3005	3.727e-06	m3C		NC_003754.1	1064	5.57983e-13	i6A|t6A
										NC_002035.1	2940	5.6567e-75	m3C																											KX573902.1	3063	0.00108528	m3C		NC_003754.1	1066	1.18374e-05	m3C
										NC_002035.1	2941	2.50257e-31	m1A|m1I|ms2i6A																											KX573902.1	3065	0.0114841	m3C		NC_003754.1	1067	0.0195541	Y
										NC_002035.1	2942	1.42658e-20	Y																											KX573902.1	3074	0.00978958	m1G		NC_003754.1	1068	1.29906e-05	Y
										NC_002035.1	2943	1.72335e-08	m3C																											KX573902.1	3080	0.0287345	m1G		NC_003754.1	1069	0.0492881	Y
										NC_002035.1	2944	4.29721e-70	Y																											KX573902.1	3081	0.0010276	m1G		NC_003754.1	1070	0.00291059	m1G
										NC_002035.1	2966	0	Y																											KX573902.1	3085	0.00253308	D		NC_003754.1	1071	0.00880738	m1G
										NC_002035.1	2967	5.23645e-67	Y																											KX573902.1	3086	0.00914532	i6A|t6A		NC_003754.1	1077	1.46268e-22	m3C
										NC_002035.1	2983	4.3452e-141	Y																											KX573902.1	3087	0.000647437	D		NC_003754.1	1078	5.83882e-06	m3C
										NC_002035.1	2986	2.07543e-80	m3C																											KX573902.1	3088	0.0106954	Y		NC_003754.1	1092	4.20879e-35	m3C
										NC_002035.1	2987	1.8532e-20	m1A|m1I|ms2i6A																											KX573902.1	3090	6.47757e-06	m1A|m1I|ms2i6A		NC_003754.1	1095	1.859e-05	m1G
										NC_002035.1	2988	8.1353e-22	m3C																											KX573902.1	3094	1.35204e-57	m1A|m1I|ms2i6A		NC_003754.1	1096	2.67393e-07	m3C
										NC_002035.1	2989	2.76414e-95	m1A|m1I|ms2i6A																											KX573902.1	3095	1.18397e-05	Y		NC_003754.1	1103	0.0018829	m1A|m1I|ms2i6A
										NC_002035.1	2992	0.040058	m1G																											KX573902.1	3096	4.42089e-23	D		NC_003754.1	1106	2.05818e-06	m3C
										NC_002035.1	2993	0.0299734	Y																											KX573902.1	3100	0.00231679	Y		NC_003754.1	1109	0.00353984	D
										NC_002035.1	2996	5.00378e-09	Y																											KX573902.1	3102	1.69852e-05	m2G|m22G		NC_003754.1	1112	8.35338e-05	m1G
										NC_002035.1	3007	1.06761e-35	D																											KX573902.1	3109	5.30087e-05	m1G		NC_003754.1	1114	0.00258349	m1G
										NC_002035.1	3008	1.98016e-16	i6A|t6A																											KX573902.1	3128	1.43277e-13	m3C		NC_003754.1	1115	0.0135395	m1G
										NC_002035.1	3014	3.37507e-05	m1G																											KX573902.1	3139	0.0420332	m1A|m1I|ms2i6A		NC_003754.1	1116	6.30438e-09	Y
										NC_002035.1	3015	5.4335e-10	m3C																											KX573902.1	3142	2.74801e-05	m3C		NC_003754.1	1117	0.000162265	m1G
										NC_002035.1	3016	7.1029e-38	m3C																											KX573902.1	3143	4.25754e-11	m1G		NC_003754.1	1118	3.69657e-12	m3C
										NC_002035.1	3017	8.00726e-06	m3C																											KX573902.1	3146	4.70931e-22	m3C		NC_003754.1	1128	0.000295276	m3C
										NC_002035.1	3019	6.69671e-05	m3C																											KX573902.1	3154	0.0170776	D		NC_003754.1	1131	7.08549e-05	m3C
										NC_002035.1	3020	1.57508e-13	m3C																											KX573902.1	3157	0.0047254	Y		NC_003754.1	1134	0.0193138	m3C
										NC_002035.1	3021	0.00352712	m1A|m1I|ms2i6A																											KX573902.1	3158	0.0195424	Y		NC_003754.1	1139	0.0121919	m1G
										NC_002035.1	3023	2.53651e-16	Y																											KX573902.1	3191	2.34608e-16	m1G		NC_003754.1	1143	0.0497484	Y
										NC_002035.1	3030	0.000204428	m1G																											KX573902.1	3194	0.00354266	Y		NC_003754.1	1158	0.0306345	m1G
										NC_002035.1	3037	0.00243484	m3C																											KX573902.1	3206	0.00483589	m1A|m1I|ms2i6A		NC_003754.1	1159	0.00576448	m3C
										NC_002035.1	3046	0.0361918	m1A|m1I|ms2i6A																											KX573902.1	3208	0.00557661	m1A|m1I|ms2i6A		NC_003754.1	1160	0.0262422	m1G
										NC_002035.1	3049	2.32665e-05	i6A|t6A																											KX573902.1	3236	0.00990634	m3C		NC_003754.1	1164	1.5997e-05	Y
																																								KX573902.1	3237	0.0400554	m1A|m1I|ms2i6A		NC_003754.1	1165	0.00792566	m3C
																																								KX573902.1	3264	0.0139002	m1G		NC_003754.1	1168	1.06283e-05	m1G
																																								KX573902.1	3270	0.02702	m1A|m1I|ms2i6A		NC_003754.1	1176	0.000687859	m3C
																																								KX573902.1	3273	0.0437419	m1G		NC_003754.1	1179	0.0208084	i6A|t6A
																																								KX573902.1	3281	0.0124613	m1A|m1I|ms2i6A		NC_003754.1	1181	0.0017558	m1G
																																								KX573902.1	3306	0.000516328	m3C		NC_003754.1	1182	0.00643241	m1G
																																								KX573902.1	3308	5.56117e-18	Y		NC_003754.1	1183	0.0063168	D
																																								KX573902.1	3317	4.81979e-14	m1A|m1I|ms2i6A		NC_003754.1	1184	0.000956907	m1G
																																								KX573902.1	3324	3.20326e-07	m1G		NC_003754.1	1185	0.00101254	m1A|m1I|ms2i6A
																																								KX573902.1	3325	1.11413e-07	Y		NC_003754.1	1190	0.00143038	D
																																								KX573902.1	3327	2.71858e-05	Y		NC_003754.1	1191	2.98057e-21	m3C
																																								KX573902.1	3329	1.38074e-05	m3C		NC_003754.1	1192	0.013863	m1A|m1I|ms2i6A
																																								KX573902.1	3330	6.94991e-07	D		NC_003754.1	1194	0.00467307	m1A|m1I|ms2i6A
																																								KX573902.1	3334	9.25071e-17	m1A|m1I|ms2i6A		NC_003754.1	1195	0.0243574	m3C
																																								KX573902.1	3337	1.50056e-11	i6A|t6A		NC_003754.1	1199	0.00606047	m3C
																																								KX573902.1	3340	1.45948e-23	D		NC_003754.1	1203	0.000684082	Y
																																								KX573902.1	3341	1.62868e-09	Y		NC_003754.1	1211	0.00174634	D
																																								KX573902.1	3342	0.000298926	D		NC_003754.1	1214	0.000328375	m3C
																																								KX573902.1	3343	0.00301445	D		NC_003754.1	1215	0.0086369	m3C
																																								KX573902.1	3344	3.52061e-23	Y		NC_003754.1	1216	8.42436e-15	m1A|m1I|ms2i6A
																																								KX573902.1	3346	9.28548e-14	m1A|m1I|ms2i6A		NC_003754.1	1219	3.8899e-26	m1G
																																								KX573902.1	3347	0.00177779	Y		NC_003754.1	1220	0.00133967	Y
																																								KX573902.1	3352	0.0023279	m1A|m1I|ms2i6A		NC_003754.1	1221	0.0205656	i6A|t6A
																																								KX573902.1	3379	0.0114841	Y		NC_003754.1	1222	0.0094638	Y
																																								KX573902.1	3381	1.11945e-07	m1A|m1I|ms2i6A		NC_003754.1	1223	2.10594e-06	i6A|t6A
																																								KX573902.1	3383	3.42236e-06	i6A|t6A		NC_003754.1	1226	2.20231e-06	i6A|t6A
																																								KX573902.1	3395	0.0258471	m1A|m1I|ms2i6A		NC_003754.1	1228	1.10468e-07	D
																																								KX573902.1	3404	7.46247e-13	m1A|m1I|ms2i6A		NC_003754.1	1229	1.35843e-18	D
																																								KX573902.1	3406	1.89743e-05	Y		NC_003754.1	1230	0.000446285	D
																																								KX573902.1	3430	8.01037e-10	m3C		NC_003754.1	1231	9.04144e-12	m1G
																																								KX573902.1	3460	0.00672204	m3C		NC_003754.1	1232	7.23852e-24	m3C
																																								KX573902.1	3474	8.65139e-09	i6A|t6A		NC_003754.1	1235	7.29657e-07	Y
																																								KX573902.1	3476	0.0478809	D		NC_003754.1	1236	0.0203592	D
																																								KX573902.1	3479	0.048641	Y		NC_003754.1	1237	0.0195541	m1G
																																								KX573902.1	3481	9.61863e-08	m3C		NC_003754.1	1238	0.00155328	i6A|t6A
																																								KX573902.1	3487	1.72868e-12	m3C		NC_003754.1	1239	0.00487046	Y
																																								KX573902.1	3592	1.54875e-06	D		NC_003754.1	1240	4.43202e-13	m3C
																																								KX573902.1	3594	0.0405625	D		NC_003754.1	1241	0.0219248	i6A|t6A
																																								KX573902.1	3607	2.92305e-16	m3C		NC_003754.1	1241	1.56173e-10	m1A|m1I|ms2i6A
																																								KX573902.1	3608	0.000407222	m3C		NC_003754.1	1242	8.39226e-05	D
																																								KX573902.1	3614	0.000969396	Y		NC_003754.1	1243	1.93136e-63	m1G
																																								KX573902.1	3619	0.0296918	i6A|t6A		NC_003754.1	1244	0.00575101	m1G
																																								KX573902.1	3700	0.0102485	m3C		NC_003754.1	1247	0.000377945	m3C
																																								KX573902.1	3701	0.00858063	i6A|t6A		NC_003754.1	1248	0.0164892	m3C
																																								KX573902.1	3779	0	m3C		NC_003754.1	1251	0.0023601	m3C
																																								KX573902.1	3809	0.0402405	m3C		NC_003754.1	1253	4.5539e-08	m2G|m22G
																																								KX573902.1	3856	3.2344e-07	i6A|t6A		NC_003754.1	1254	0.0083765	D
																																								KX573902.1	3857	2.94665e-15	Y		NC_003754.1	1255	0.000218323	m1G
																																								KX573902.1	3862	1.31845e-13	m1G		NC_003754.1	1256	0.00177138	m1A|m1I|ms2i6A
																																								KX573902.1	3863	1.25944e-06	m2G|m22G		NC_003754.1	1263	0.00818622	i6A|t6A
																																								KX573902.1	3874	0.00374128	m1A|m1I|ms2i6A		NC_003754.1	1264	3.82146e-100	m1G
																																								KX573902.1	3875	0.0323482	m3C		NC_003754.1	1265	6.96618e-06	D
																																								KX573902.1	3903	3.40472e-25	m2G|m22G		NC_003754.1	1266	2.02422e-31	m1A|m1I|ms2i6A
																																								KX573902.1	3912	0.000110508	m1G		NC_003754.1	1267	1.18819e-24	i6A|t6A
																																								KX573902.1	3913	0.00478445	D		NC_003754.1	1267	7.61829e-23	m1A|m1I|ms2i6A
																																								KX573902.1	3917	2.45957e-08	m1A|m1I|ms2i6A		NC_003754.1	1268	5.17312e-12	m1G
																																								KX573902.1	3989	3.53139e-06	m3C		NC_003754.1	1275	1.76649e-05	D
																																								KX573902.1	4000	1.08111e-13	Y		NC_003754.1	1276	2.85429e-09	Y
																																								KX573902.1	4002	4.42263e-06	m1A|m1I|ms2i6A		NC_003754.1	1277	2.52048e-10	m1A|m1I|ms2i6A
																																								KX573902.1	4031	0.00164921	m1G		NC_003754.1	1278	0.0160445	Y
																																								KX573902.1	4039	2.74801e-05	m3C		NC_003754.1	1279	1.36344e-09	m1G
																																								KX573902.1	4042	9.4886e-06	D		NC_003754.1	1280	3.05633e-47	m3C
																																								KX573902.1	4049	1.56616e-11	m1G		NC_003754.1	1281	0.017631	m1A|m1I|ms2i6A
																																								KX573902.1	4050	2.55678e-05	D		NC_003754.1	1285	0.0272148	D
																																								KX573902.1	4051	0.0400554	Y		NC_003754.1	1286	3.61429e-05	m3C
																																								KX573902.1	4052	3.61238e-55	m1G		NC_003754.1	1287	0.0181749	m3C
																																								KX573902.1	4053	0.00137583	m1A|m1I|ms2i6A		NC_003754.1	1289	0.0152893	D
																																								KX573902.1	4055	5.57469e-05	Y		NC_003754.1	1290	0.002634	D
																																								KX573902.1	4070	9.27115e-06	m1A|m1I|ms2i6A		NC_003754.1	1291	0.00568522	D
																																								KX573902.1	4080	8.85047e-54	m1A|m1I|ms2i6A		NC_003754.1	1293	0.000335713	D
																																								KX573902.1	4085	6.12239e-19	i6A|t6A		NC_003754.1	1294	0.00785717	m1A|m1I|ms2i6A
																																								KX573902.1	4091	0.033853	D		NC_003754.1	1295	3.99346e-11	m1A|m1I|ms2i6A
																																								KX573902.1	4093	0.000250044	m3C		NC_003754.1	1296	5.73914e-08	D
																																								KX573902.1	4095	1.01746e-06	m3C		NC_003754.1	1297	3.89977e-07	m1G
																																								KX573902.1	4098	0.00196482	Y		NC_003754.1	1298	0.0120974	D
																																								KX573902.1	4099	0.0136336	i6A|t6A		NC_003754.1	1299	4.75914e-06	D
																																								KX573902.1	4100	0.0435065	m3C		NC_003754.1	1300	0.0129798	m1G
																																								KX573902.1	4145	0.0108543	Y		NC_003754.1	1302	0.00251177	D
																																								KX573902.1	4148	0.010391	Y		NC_003754.1	1304	1.92698e-07	m1A|m1I|ms2i6A
																																								KX573902.1	4156	0.00231679	m3C		NC_003754.1	1309	0.000980565	m3C
																																								KX573902.1	4157	1.32103e-05	m1A|m1I|ms2i6A		NC_003754.1	1312	0.0374867	i6A|t6A
																																								KX573902.1	4158	0.0195424	D		NC_003754.1	1315	2.18968e-07	m1G
																																								KX573902.1	4159	0.0249347	m3C		NC_003754.1	1316	2.77778e-07	m3C
																																								KX573902.1	4161	8.23174e-05	i6A|t6A		NC_003754.1	1324	0.00228955	m3C
																																								KX573902.1	4162	0.000312567	m1A|m1I|ms2i6A		NC_003754.1	1328	9.76439e-44	m3C
																																								KX573902.1	4169	0.0158048	m3C		NC_003754.1	1329	3.84964e-08	m3C
																																								KX573902.1	4178	9.40581e-06	m3C		NC_003754.1	1330	4.09435e-12	m3C
																																								KX573902.1	4182	0.00629183	m1G		NC_003754.1	1337	0.000459929	m1G
																																								KX573902.1	4185	0.0151558	Y		NC_003754.1	1338	0.00961814	m3C
																																								KX573902.1	4187	0.0354869	D		NC_003754.1	1342	0.0181749	m1G
																																								KX573902.1	4193	0.0103252	m1A|m1I|ms2i6A		NC_003754.1	1344	0.000148604	D
																																								KX573902.1	4196	1.19568e-09	Y		NC_003754.1	1346	0.00306437	D
																																								KX573902.1	4198	8.40573e-07	D		NC_003754.1	1347	6.06892e-09	m3C
																																								KX573902.1	4244	0.0210262	m3C		NC_003754.1	1348	0.000186664	i6A|t6A
																																								KX573902.1	4262	2.09891e-19	Y		NC_003754.1	1349	0.000313281	m3C
																																								KX573902.1	4268	0.0299201	m1G		NC_003754.1	1350	0.0449005	Y
																																								KX573902.1	4270	0.00351371	i6A|t6A		NC_003754.1	1351	0.00493166	m1G
																																								KX573902.1	4307	2.54184e-41	m1A|m1I|ms2i6A		NC_003754.1	1353	0.000184555	m1G
																																								KX573902.1	4335	9.45702e-16	m3C		NC_003754.1	1354	0.00397361	m1A|m1I|ms2i6A
																																								KX573902.1	4338	0.00138833	m3C		NC_003754.1	1356	0.00027623	i6A|t6A
																																								KX573902.1	4350	0.00350394	i6A|t6A		NC_003754.1	1357	0.0152871	m1G
																																								KX573902.1	4442	0.0357728	m1G		NC_003754.1	1359	3.69338e-06	m3C
																																								KX573902.1	4447	0.0034943	m3C		NC_003754.1	1360	0.00444344	Y
																																								KX573902.1	4463	0.0192874	m3C		NC_003754.1	1361	0.00083274	D
																																								KX573902.1	4473	6.01028e-06	D		NC_003754.1	1362	6.31281e-05	D
																																								KX573902.1	4474	6.95568e-10	i6A|t6A		NC_003754.1	1363	1.88075e-08	m1G
																																								KX573902.1	4478	3.23792e-18	m1G		NC_003754.1	1364	7.62527e-05	D
																																								KX573902.1	4479	0.00982275	Y		NC_003754.1	1365	0.00315354	D
																																								KX573902.1	4480	6.62917e-41	m3C		NC_003754.1	1366	0.00725853	D
																																								KX573902.1	4481	2.51409e-14	D		NC_003754.1	1369	5.5297e-09	m1A|m1I|ms2i6A
																																								KX573902.1	4482	8.21723e-06	Y		NC_003754.1	1370	2.68457e-08	m1G
																																								KX573902.1	4485	0.0220196	m3C		NC_003754.1	1371	1.10599e-08	m1A|m1I|ms2i6A
																																								KX573902.1	4513	3.42236e-06	m2G|m22G		NC_003754.1	1372	0.0433742	D
																																								KX573902.1	4515	0	D		NC_003754.1	1374	0.00701701	m3C
																																								KX573902.1	4533	0.0428019	D		NC_003754.1	1374	0.00023916	m3C
																																								KX573902.1	4539	3.12023e-06	m1A|m1I|ms2i6A		NC_003754.1	1375	0.0213298	i6A|t6A
																																								KX573902.1	4542	2.31541e-30	m3C		NC_003754.1	1390	3.42049e-06	m3C
																																								KX573902.1	4543	0.0029551	i6A|t6A		NC_003754.1	1392	0.00830043	D
																																								KX573902.1	4545	0.00247369	m1G		NC_003754.1	1393	2.66335e-09	m3C
																																								KX573902.1	4546	0.00692672	Y		NC_003754.1	1394	4.24506e-07	D
																																								KX573902.1	4548	2.37955e-08	m1G		NC_003754.1	1395	3.71984e-05	D
																																								KX573902.1	4550	3.53294e-05	Y		NC_003754.1	1396	0.00137031	i6A|t6A
																																								KX573902.1	4551	1.97913e-126	m3C		NC_003754.1	1399	2.39692e-11	Y
																																								KX573902.1	4553	1.2113e-05	D		NC_003754.1	1400	1.75725e-05	Y
																																								KX573902.1	4557	5.14146e-24	m1G		NC_003754.1	1401	2.32566e-07	D
																																								KX573902.1	4563	8.98053e-07	m3C		NC_003754.1	1403	0.000536174	m3C
																																								KX573902.1	4566	0.0019948	m1G		NC_003754.1	1404	9.73572e-06	D
																																								KX573902.1	4577	0.00127246	m1G		NC_003754.1	1406	0.0457742	D
																																								KX573902.1	4578	1.00672e-13	m3C		NC_003754.1	1408	0.000180679	Y
																																								KX573902.1	4579	8.05707e-10	m1A|m1I|ms2i6A		NC_003754.1	1409	9.08034e-05	i6A|t6A
																																								KX573902.1	4629	1.72612e-07	Y		NC_003754.1	1410	0.0143091	D
																																								KX573902.1	4633	0.00114508	m1A|m1I|ms2i6A		NC_003754.1	1411	6.84295e-14	i6A|t6A
																																								KX573902.1	4634	1.43222e-14	m1G		NC_003754.1	1412	0.00117758	m3C
																																								KX573902.1	4651	0.00218552	D		NC_003754.1	1413	8.22032e-05	m3C
																																								KX573902.1	4660	0.0014166	Y		NC_003754.1	1419	0.0217741	Y
																																								KX573902.1	4662	6.86897e-13	m3C		NC_003754.1	1424	0.00213706	m3C
																																								KX573902.1	4677	5.05574e-05	m3C		NC_003754.1	1441	0.00041105	m1G
																																								KX573902.1	4704	5.62147e-05	m3C		NC_003754.1	1443	0.0291382	m1A|m1I|ms2i6A
																																								KX573902.1	4709	0.0182756	m1A|m1I|ms2i6A		NC_003754.1	1444	0.000169417	D
																																								KX573902.1	4710	0.0206755	m1A|m1I|ms2i6A		NC_003754.1	1447	2.08483e-13	m3C
																																								KX573902.1	4711	0.0179686	m1A|m1I|ms2i6A		NC_003754.1	1448	0.00654312	D
																																								KX573902.1	4713	3.70695e-05	i6A|t6A		NC_003754.1	1449	0.000590555	D
																																								KX573902.1	4714	0.0104328	m1G		NC_003754.1	1453	0.0187523	i6A|t6A
																																								KX573902.1	4715	0.0197453	m1G		NC_003754.1	1463	0.0403389	m3C
																																								KX573902.1	4717	0.00908155	m1G		NC_003754.1	1465	7.1879e-06	m1G
																																								KX573902.1	4718	0.0468212	m1A|m1I|ms2i6A		NC_003754.1	1467	0.000195097	Y
																																								KX573902.1	4719	0.0193568	Y		NC_003754.1	1469	1.20834e-52	i6A|t6A
																																								KX573902.1	4725	0.0016689	m1A|m1I|ms2i6A		NC_003754.1	1471	3.26693e-15	m3C
																																								KX573902.1	4726	3.59788e-06	D		NC_003754.1	1476	5.56063e-06	m3C
																																								KX573902.1	4727	4.29768e-06	i6A|t6A		NC_003754.1	1481	6.97769e-06	m1A|m1I|ms2i6A
																																								KX573902.1	4729	8.98517e-10	m1G		NC_003754.1	1483	7.52574e-06	D
																																								KX573902.1	4739	0.0236586	m3C		NC_003754.1	1484	0.0484408	D
																																								KX573902.1	4785	0.0117535	Y		NC_003754.1	1485	3.71674e-23	m1G
																																								KX573902.1	4814	0.000225483	m1G		NC_003754.1	1486	5.52522e-19	m3C
																																								KX573902.1	4815	1.10068e-05	m3C		NC_003754.1	1489	7.58671e-06	m2G|m22G
																																								KX573902.1	4825	0.0104463	m1A|m1I|ms2i6A		NC_003754.1	1493	0.0419344	m1A|m1I|ms2i6A
																																								KX573902.1	4833	0.000963384	m1G		NC_003754.1	1495	8.71671e-05	m3C
																																								KX573902.1	4839	0.0197453	m1A|m1I|ms2i6A		NC_003754.1	1499	0.00511003	i6A|t6A
																																								KX573902.1	4928	3.06879e-21	m1A|m1I|ms2i6A		NC_003754.1	1500	2.20153e-08	m3C
																																								KX573902.1	4929	1.97417e-15	D		NC_003754.1	1501	9.78852e-06	D
																																								KX573902.1	4930	0.0143834	m1G		NC_003754.1	1505	6.71557e-07	m1A|m1I|ms2i6A
																																								KX573902.1	4934	0.00064173	m3C		NC_003754.1	1507	8.60737e-13	m3C
																																								KX573902.1	4938	0.00184701	m1A|m1I|ms2i6A		NC_003754.1	1508	0.000147714	m1A|m1I|ms2i6A
																																								KX573902.1	4944	4.68252e-11	m3C		NC_003754.1	1511	9.07006e-07	Y
																																								KX573902.1	4947	0.016254	Y		NC_003754.1	1513	0.00490429	m3C
																																								KX573902.1	4949	0.00150781	m3C		NC_003754.1	1516	4.50127e-05	m1G
																																								KX573902.1	4970	0.0401875	i6A|t6A		NC_003754.1	1517	0.0159825	m1G
																																								KX573902.1	4980	2.07548e-07	m3C		NC_003754.1	1521	0.000943889	Y
																																								KX573902.1	5004	6.61758e-11	D		NC_003754.1	1522	0.000744439	D
																																								KX573902.1	5022	1.28778e-42	D		NC_003754.1	1524	0.0124237	m1G
																																								KX573902.1	5050	8.61897e-08	m1A|m1I|ms2i6A		NC_003754.1	1527	0.000590555	i6A|t6A
																																								KX573902.1	5052	0.0284113	D		NC_003754.1	1528	0.00012121	D
																																								KX573902.1	5056	0.0309836	Y		NC_003754.1	1532	0.0178954	m3C
																																								KX573902.1	5061	0.0355473	m3C		NC_003754.1	1533	0.00368636	m3C
																																								KX573902.1	5116	0.0190219	m1A|m1I|ms2i6A		NC_003754.1	1534	0.000155625	i6A|t6A
																																								KX573902.1	5121	0.0111861	D		NC_003754.1	1537	0.00135022	m1G
																																								KX573902.1	5129	1.30816e-05	i6A|t6A		NC_003754.1	1538	0.00735915	m3C
																																								KX573902.1	5131	0.0109047	D		NC_003754.1	1540	0.000481981	i6A|t6A
																																								KX573902.1	5132	0.00115322	i6A|t6A		NC_003754.1	1543	0.049028	m1G
																																								KX573902.1	5133	1.05698e-08	D		NC_003754.1	1544	0.0457742	m1A|m1I|ms2i6A
																																								KX573902.1	5136	0.000104732	i6A|t6A		NC_003754.1	1545	0.00880738	m3C
																																								KX573902.1	5137	4.87964e-16	Y		NC_003754.1	1546	0.00513091	m3C
																																								KX573902.1	5138	3.98223e-18	m1A|m1I|ms2i6A		NC_003754.1	1549	0.0033588	m3C
																																								KX573902.1	5139	1.15553e-06	D		NC_003754.1	1551	1.40907e-09	m3C
																																								KX573902.1	5140	0.0320431	m1A|m1I|ms2i6A		NC_003754.1	1552	6.07112e-05	i6A|t6A
																																								KX573902.1	5142	4.89085e-06	m3C		NC_003754.1	1554	4.61144e-05	m3C
																																								KX573902.1	5143	0.023037	i6A|t6A		NC_003754.1	1555	0.025893	m3C
																																								KX573902.1	5145	8.76591e-12	m1A|m1I|ms2i6A		NC_003754.1	1559	0.00323679	i6A|t6A
																																								KX573902.1	5146	3.63404e-06	Y		NC_003754.1	1561	0.0287884	m1A|m1I|ms2i6A
																																								KX573902.1	5149	0.0280051	i6A|t6A		NC_003754.1	1564	0.000419254	D
																																								KX573902.1	5151	5.97775e-53	m1A|m1I|ms2i6A		NC_003754.1	1566	0.00568522	m3C
																																								KX573902.1	5152	1.68405e-62	D		NC_003754.1	1568	0.00587784	m3C
																																								KX573902.1	5153	1.17212e-07	m1A|m1I|ms2i6A		NC_003754.1	1571	0.00838407	D
																																								KX573902.1	5155	3.91667e-09	i6A|t6A		NC_003754.1	1572	0.0484408	D
																																								KX573902.1	5156	1.47684e-12	m3C		NC_003754.1	1575	0.00101799	m3C
																																								KX573902.1	5157	0.00192921	m1A|m1I|ms2i6A		NC_003754.1	1579	5.66656e-06	m3C
																																								KX573902.1	5160	3.80691e-08	m1A|m1I|ms2i6A		NC_003754.1	1582	0.0325162	D
																																								KX573902.1	5161	3.45786e-15	m1G		NC_003754.1	1588	9.92997e-05	m1G
																																								KX573902.1	5162	0.0379588	m1G		NC_003754.1	1594	0.000527499	D
																																								KX573902.1	5163	0.00385083	m1G		NC_003754.1	1596	0.0124237	m3C
																																								KX573902.1	5164	5.74832e-62	m1G		NC_003754.1	1597	0.0474719	i6A|t6A
																																								KX573902.1	5166	5.36246e-05	m1A|m1I|ms2i6A		NC_003754.1	1600	0.000807735	m3C
																																								KX573902.1	5167	0.00166602	m1G		NC_003754.1	1601	0.000185439	m3C
																																								KX573902.1	5215	0.000843711	Y		NC_003754.1	1603	0.00117383	m3C
																																								KX573902.1	5218	0.00126291	m1G		NC_003754.1	1605	0.0112891	m3C
																																								KX573902.1	5221	2.57474e-09	m3C		NC_003754.1	1608	5.26604e-09	Y
																																								KX573902.1	5230	4.29798e-06	m1A|m1I|ms2i6A		NC_003754.1	1612	8.59448e-11	m3C
																																								KX573902.1	5234	0.00395968	m3C		NC_003754.1	1614	0.00988546	D
																																								KX573902.1	5237	0.00205185	i6A|t6A		NC_003754.1	1616	0.0230472	m1A|m1I|ms2i6A
																																								KX573902.1	5240	8.8734e-15	D		NC_003754.1	1618	0.0135372	m1A|m1I|ms2i6A
																																								KX573902.1	5243	0.000198479	Y		NC_003754.1	1624	1.76308e-07	m3C
																																								KX573902.1	5245	0.000300344	m1A|m1I|ms2i6A		NC_003754.1	1628	1.35136e-19	Y
																																								KX573902.1	5250	1.36187e-05	m3C		NC_003754.1	1631	0.00182634	D
																																								KX573902.1	5253	1.32827e-06	m3C		NC_003754.1	1632	0.000254515	m3C
																																								KX573902.1	5254	8.60965e-07	m1G		NC_003754.1	1636	1.93765e-06	D
																																								KX573903.1	2	0.0444364	Y		NC_003754.1	1639	0.00022695	i6A|t6A
																																								KX573903.1	10	0.0246501	i6A|t6A		NC_003754.1	1641	2.61633e-05	m1G
																																								KX573903.1	14	0.00338069	Y		NC_003754.1	1642	0.000185439	D
																																								KX573903.1	18	0.0014166	Y		NC_003754.1	1644	0.00160319	D
																																								KX573903.1	137	0.00397992	i6A|t6A		NC_003754.1	1645	2.05818e-06	m3C
																																								KX573903.1	139	0.00841267	m3C		NC_003754.1	1647	4.24446e-07	Y
																																								KX573903.1	141	6.90617e-06	m3C		NC_003754.1	1647	0.000137725	D
																																								KX573903.1	174	0.000166001	m1A|m1I|ms2i6A		NC_003754.1	1648	0.00123847	i6A|t6A
																																								KX573903.1	176	1.78274e-05	D		NC_003754.1	1649	0.00961814	m1G
																																								KX573903.1	177	1.67967e-14	m1A|m1I|ms2i6A		NC_003754.1	1650	0.0032676	Y
																																								KX573903.1	178	0.00932912	m1A|m1I|ms2i6A		NC_003754.1	1654	7.56876e-05	m1A|m1I|ms2i6A
																																								KX573903.1	187	2.89773e-08	m1A|m1I|ms2i6A		NC_003754.1	1656	6.71427e-06	i6A|t6A
																																								KX573903.1	189	0.00106112	D		NC_003754.1	1657	0.012413	m3C
																																								KX573903.1	320	7.73497e-15	m1G		NC_003754.1	1658	0.0149868	D
																																								KX573903.1	321	0.000106316	Y		NC_003754.1	1659	0.0029351	Y
																																								KX573903.1	322	0.0109649	i6A|t6A		NC_003754.1	1662	0.0366422	D
																																								KX573903.1	323	0.00963402	m1A|m1I|ms2i6A		NC_003754.1	1663	0.00764621	m1G
																																								KX573903.1	324	0.00241009	i6A|t6A		NC_003754.1	1664	0.00780863	m3C
																																								KX573903.1	326	1.12379e-09	m1A|m1I|ms2i6A		NC_003754.1	1666	0.00125824	m1A|m1I|ms2i6A
																																								KX573903.1	327	9.46317e-05	i6A|t6A		NC_003754.1	1667	0.00382808	m1A|m1I|ms2i6A
																																								KX573903.1	328	1.56668e-25	D		NC_003754.1	1668	6.14189e-06	m1G
																																								KX573903.1	329	3.84939e-05	i6A|t6A		NC_003754.1	1674	2.48953e-22	m3C
																																								KX573903.1	330	0.0272963	i6A|t6A		NC_003754.1	1675	3.73533e-05	m1A|m1I|ms2i6A
																																								KX573903.1	331	2.7599e-12	Y		NC_003754.1	1676	0.0131535	m1G
																																								KX573903.1	332	1.52202e-08	i6A|t6A		NC_003754.1	1679	0.00953519	Y
																																								KX573903.1	333	5.55292e-09	i6A|t6A		NC_003754.1	1680	0.0444221	m3C
																																								KX573903.1	334	3.01891e-07	m1A|m1I|ms2i6A		NC_003754.1	1681	0.00236372	Y
																																								KX573903.1	335	3.20758e-30	D		NC_003754.1	1683	0.00241853	m3C
																																								KX573903.1	336	4.38594e-05	i6A|t6A		NC_003754.1	1686	0.000212744	Y
																																								KX573903.1	337	1.88618e-41	m3C		NC_003754.1	1687	0.0338514	i6A|t6A
																																								KX573903.1	338	3.12108e-09	i6A|t6A		NC_003754.1	1688	3.39626e-14	m1G
																																								KX573903.1	340	8.33949e-10	i6A|t6A		NC_003754.1	1691	0.00690845	m1G
																																								KX573903.1	341	0.00010068	i6A|t6A		NC_003754.1	1692	0.00198357	m1G
																																								KX573903.1	342	0.014502	m1A|m1I|ms2i6A		NC_003754.1	1693	0.00965583	i6A|t6A
																																								KX573903.1	343	0.00164797	m1G		NC_003754.1	1694	0.0316497	m3C
																																								KX573903.1	347	3.11407e-05	m1A|m1I|ms2i6A		NC_003754.1	1695	0.00162767	i6A|t6A
																																								KX573903.1	350	0.00433307	m1A|m1I|ms2i6A		NC_003754.1	1697	0.0156754	Y
																																								KX573903.1	351	0.000727199	m1A|m1I|ms2i6A		NC_003754.1	1699	0.0112243	D
																																								KX573903.1	352	0.0076661	m1A|m1I|ms2i6A		NC_003754.1	1700	4.03671e-07	i6A|t6A
																																								KX573903.1	353	0.000573467	i6A|t6A		NC_003754.1	1701	0.0405538	Y
																																								KX573903.1	354	0.00114086	D		NC_003754.1	1702	0.0077323	m1G
																																								KX573903.1	355	1.83443e-05	Y		NC_003754.1	1706	0.0199023	m3C
																																								KX573903.1	356	1.67009e-12	D		NC_003754.1	1708	0.0107287	Y
																																								KX573903.1	357	1.46819e-18	D		NC_003754.1	1709	3.49003e-08	i6A|t6A
																																								KX573903.1	358	9.28545e-11	D		NC_003754.1	1711	0.0147433	Y
																																								KX573903.1	359	0.00145133	D		NC_003754.1	1714	0.000423781	m3C
																																								KX573903.1	360	0.0146728	m1G		NC_003754.1	1716	0.0185389	m3C
																																								KX573903.1	362	9.36916e-06	m3C		NC_003754.1	1717	2.90058e-05	Y
																																								KX573903.1	364	0.000143951	i6A|t6A		NC_003754.1	1719	0.0099573	D
																																								KX573903.1	365	3.29825e-06	D		NC_003754.1	1720	2.19419e-05	m1G
																																								KX573903.1	366	0.000226416	D		NC_003754.1	1727	0.0214239	m1G
																																								KX573903.1	367	0.00508802	Y		NC_003754.1	1729	0.0204887	m3C
																																								KX573903.1	368	2.78959e-12	D		NC_003754.1	1731	7.10105e-08	m3C
																																								KX573903.1	369	0.00642773	m1A|m1I|ms2i6A		NC_003754.1	1733	1.26616e-05	i6A|t6A
																																								KX573903.1	370	1.02841e-08	i6A|t6A		NC_003754.1	1736	0.000425102	D
																																								KX573903.1	373	0.000178948	Y		NC_003754.1	1737	4.12281e-05	m3C
																																								KX573903.1	378	0.0032311	D		NC_003754.1	1738	0.0209015	i6A|t6A
																																								KX573903.1	379	0.0259242	m1A|m1I|ms2i6A		NC_003754.1	1740	0.00490429	D
																																								KX573903.1	386	0.0176501	i6A|t6A		NC_003754.1	1741	0.000178911	D
																																								KX573903.1	388	3.25237e-06	D		NC_003754.1	1742	0.00360043	m1G
																																								KX573903.1	389	0.00420354	D		NC_003754.1	1743	1.87259e-15	m3C
																																								KX573903.1	390	0.000929287	m1G		NC_003754.1	1745	0.000665752	m1G
																																								KX573903.1	392	0.015064	Y		NC_003754.1	1747	0.000163851	m3C
																																								KX573903.1	393	0.0443376	D		NC_003754.1	1749	0.00122045	D
																																								KX573903.1	394	0.000760319	m1A|m1I|ms2i6A		NC_003754.1	1752	0.00568522	m1A|m1I|ms2i6A
																																								KX573903.1	395	3.93931e-06	m3C		NC_003754.1	1756	0.0217741	m1A|m1I|ms2i6A
																																								KX573903.1	397	1.44327e-05	D		NC_003754.1	1762	0.00323679	m3C
																																								KX573903.1	399	2.44084e-20	D		NC_003754.1	1764	4.6865e-06	m3C
																																								KX573903.1	402	5.50214e-05	m1A|m1I|ms2i6A		NC_003754.1	1767	0.00664462	m3C
																																								KX573903.1	403	0.00763348	m1A|m1I|ms2i6A		NC_003754.1	1774	0.022579	D
																																								KX573903.1	404	1.53408e-09	m1A|m1I|ms2i6A		NC_003754.1	1775	4.3118e-05	m1G
																																								KX573903.1	407	7.78055e-10	m1A|m1I|ms2i6A		NC_003754.1	1776	8.89704e-06	m3C
																																								KX573903.1	408	1.33193e-47	m1A|m1I|ms2i6A		NC_003754.1	1784	6.77552e-10	m3C
																																								KX573903.1	409	1.86449e-22	i6A|t6A		NC_003754.1	1786	9.33345e-05	i6A|t6A
																																								KX573903.1	410	2.23003e-56	m1A|m1I|ms2i6A		NC_003754.1	1789	3.04572e-07	m3C
																																								KX573903.1	411	0.000106316	m1G		NC_003754.1	1791	0.0027837	D
																																								KX573903.1	412	5.99956e-23	i6A|t6A		NC_003754.1	1801	0.00262087	i6A|t6A
																																								KX573903.1	413	8.33634e-56	i6A|t6A		NC_003754.1	1802	0.0209015	D
																																								KX573903.1	414	5.14043e-26	m1A|m1I|ms2i6A		NC_003754.1	1805	7.10105e-08	D
																																								KX573903.1	415	4.51181e-09	m1A|m1I|ms2i6A		NC_003754.1	1806	0.049028	i6A|t6A
																																								KX573903.1	416	4.50766e-17	m1A|m1I|ms2i6A		NC_003754.1	1807	0.00269264	m1G
																																								KX573903.1	417	3.45327e-16	m1G		NC_003754.1	1809	0.00135022	D
																																								KX573903.1	418	0.000113376	m1A|m1I|ms2i6A		NC_003754.1	1810	0.000252039	D
																																								KX573903.1	419	3.66987e-16	m1G		NC_003754.1	1811	0.0317933	m1G
																																								KX573903.1	420	3.30702e-10	m1A|m1I|ms2i6A		NC_003754.1	1813	9.18293e-07	m3C
																																								KX573903.1	421	0.00690202	m1A|m1I|ms2i6A		NC_003754.1	1814	0.00629841	m1A|m1I|ms2i6A
																																								KX573903.1	422	2.66753e-49	i6A|t6A		NC_003754.1	1815	0.00935902	i6A|t6A
																																								KX573903.1	423	0.0111844	m1A|m1I|ms2i6A		NC_003754.1	1818	0.0169741	i6A|t6A
																																								KX573903.1	424	1.01746e-06	i6A|t6A		NC_003754.1	1819	3.32818e-09	Y
																																								KX573903.1	425	5.02595e-15	Y		NC_003754.1	1820	6.68397e-10	m1A|m1I|ms2i6A
																																								KX573903.1	426	2.04859e-06	D		NC_003754.1	1821	6.89624e-05	D
																																								KX573903.1	427	7.50951e-67	D		NC_003754.1	1822	3.26693e-15	m1A|m1I|ms2i6A
																																								KX573903.1	428	0.0229585	D		NC_003754.1	1823	0.00643529	m1G
																																								KX573903.1	429	4.1619e-41	Y		NC_003754.1	1825	0.000116128	m1A|m1I|ms2i6A
																																								KX573903.1	432	0.00162127	m3C		NC_003754.1	1826	0.0258292	i6A|t6A
																																								KX573903.1	435	0.030579	m1G		NC_003754.1	1829	1.76308e-07	i6A|t6A
																																								KX573903.1	436	0.00218552	Y		NC_003754.1	1830	0.00020169	m1A|m1I|ms2i6A
																																								KX573903.1	439	1.24177e-06	D		NC_003754.1	1831	0.0217216	i6A|t6A
																																								KX573903.1	446	0.00013113	m1A|m1I|ms2i6A		NC_003754.1	1834	0.000758687	m1G
																																								KX573903.1	447	0.0169007	m1A|m1I|ms2i6A		NC_003754.1	1836	0.017631	Y
																																								KX573903.1	448	0.000253368	m1G		NC_003754.1	1839	3.02707e-07	m3C
																																								KX573903.1	452	0.00160031	m1A|m1I|ms2i6A		NC_003754.1	1847	0.0046681	m3C
																																								KX573903.1	454	9.89617e-05	m1A|m1I|ms2i6A		NC_003754.1	1849	2.45437e-32	i6A|t6A
																																								KX573903.1	455	5.22213e-07	m1A|m1I|ms2i6A		NC_003754.1	1853	0.00204574	i6A|t6A
																																								KX573903.1	456	0.0199956	i6A|t6A		NC_003754.1	1856	0.0137834	m3C
																																								KX573903.1	457	7.74956e-06	m1A|m1I|ms2i6A		NC_003754.1	1859	7.78948e-06	m3C
																																								KX573903.1	458	1.109e-05	m1A|m1I|ms2i6A		NC_003754.1	1860	0.00146369	m3C
																																								KX573903.1	460	1.96883e-52	D		NC_003754.1	1870	0.013863	m3C
																																								KX573903.1	461	8.29231e-27	i6A|t6A		NC_003754.1	1879	3.14148e-32	Y
																																								KX573903.1	462	1.06846e-08	i6A|t6A		NC_003754.1	1881	2.31182e-05	m3C
																																								KX573903.1	464	0.0174054	m1G		NC_003754.1	1882	0.0377187	i6A|t6A
																																								KX573903.1	466	5.21811e-15	Y		NC_003754.1	1883	0.0407064	Y
																																								KX573903.1	468	4.4815e-13	D		NC_003754.1	1884	0.000549698	Y
																																								KX573903.1	469	0.00609708	m1A|m1I|ms2i6A		NC_003754.1	1885	2.61102e-16	Y
																																								KX573903.1	471	0.0187913	D		NC_003754.1	1886	0.0167704	D
																																								KX573903.1	472	0.000541498	Y		NC_003754.1	1887	0.000155625	D
																																								KX573903.1	473	0.000730813	m1A|m1I|ms2i6A		NC_003754.1	1888	0.0477504	Y
																																								KX573903.1	477	0.0119274	i6A|t6A		NC_003754.1	1889	3.5939e-05	Y
																																								KX573903.1	485	0.0277888	m1A|m1I|ms2i6A		NC_003754.1	1895	0.0245992	D
																																								KX573903.1	495	0.000205142	D		NC_003754.1	1897	0.000331065	m3C
																																								KX573903.1	497	3.85838e-06	Y		NC_003754.1	1899	0.0104245	m3C
																																								KX573903.1	498	0.00210363	D		NC_003754.1	1900	3.8899e-26	m1A|m1I|ms2i6A
																																								KX573903.1	500	1.98726e-07	m1G		NC_003754.1	1903	0.00200818	Y
																																								KX573903.1	501	7.04802e-05	D		NC_003754.1	1905	0.00423404	D
																																								KX573903.1	502	0.000130025	Y		NC_003754.1	1906	0.0272148	D
																																								KX573903.1	503	0.011121	Y		NC_003754.1	1908	0.00616443	m3C
																																								KX573903.1	508	0.000674285	m3C		NC_003754.1	1909	0.0413211	m1A|m1I|ms2i6A
																																								KX573903.1	509	0.0396671	Y		NC_003754.1	1914	0.0272148	D
																																								KX573903.1	511	2.38013e-14	m2G|m22G		NC_003754.1	1915	0.00010136	m1A|m1I|ms2i6A
																																								KX573903.1	512	1.67012e-24	Y		NC_003754.1	1917	8.14677e-05	D
																																								KX573903.1	513	4.77389e-09	m1A|m1I|ms2i6A		NC_003754.1	1918	7.27862e-05	m1A|m1I|ms2i6A
																																								KX573903.1	514	1.81131e-08	m1A|m1I|ms2i6A		NC_003754.1	1919	0.000470447	Y
																																								KX573903.1	515	5.06802e-05	m1A|m1I|ms2i6A		NC_003754.1	1921	0.00509833	m3C
																																								KX573903.1	517	3.71618e-12	m3C		NC_003754.1	1925	0.0072723	m3C
																																								KX573903.1	520	0.0148875	m1G		NC_003754.1	1928	0.00705719	Y
																																								KX573903.1	521	0.00764497	i6A|t6A		NC_003754.1	1930	0.00363462	m3C
																																								KX573903.1	523	4.69539e-10	Y		NC_003754.1	1933	0.00568522	i6A|t6A
																																								KX573903.1	524	2.06813e-06	m1A|m1I|ms2i6A		NC_003754.1	1934	0.00625305	m1A|m1I|ms2i6A
																																								KX573903.1	526	0.0212906	i6A|t6A		NC_003754.1	1937	0.0266149	m1G
																																								KX573903.1	527	0.00793277	i6A|t6A		NC_003754.1	1940	0.0333234	m3C
																																								KX573903.1	529	6.50714e-08	m3C		NC_003754.1	1942	0.0474719	Y
																																								KX573903.1	591	7.36982e-07	i6A|t6A		NC_003754.1	1943	0.00160319	m1G
																																								KX573903.1	592	0.000163754	m1A|m1I|ms2i6A		NC_003754.1	1946	0.00382176	m3C
																																								KX573903.1	593	0.0013093	Y		NC_003754.1	1947	0.0291382	Y
																																								KX573903.1	594	0.0035556	i6A|t6A		NC_003754.1	1948	5.58506e-05	i6A|t6A
																																								KX573903.1	595	0.0209736	Y		NC_003754.1	1951	0.0147916	i6A|t6A
																																								KX573903.1	596	5.63211e-20	i6A|t6A		NC_003754.1	1952	0.0112955	m1G
																																								KX573903.1	598	9.77155e-08	Y		NC_003754.1	1953	0.00336184	m1A|m1I|ms2i6A
																																								KX573903.1	599	1.66728e-18	i6A|t6A		NC_003754.1	1955	1.54323e-07	m1G
																																								KX573903.1	600	3.8271e-05	Y		NC_003754.1	1956	1.13963e-07	Y
																																								KX573903.1	601	0.0192566	i6A|t6A		NC_003754.1	1957	0.0171954	D
																																								KX573903.1	605	4.4815e-13	i6A|t6A		NC_003754.1	1961	0.001322	D
																																								KX573903.1	607	3.70267e-07	Y		NC_003754.1	1962	0.000240635	m3C
																																								KX573903.1	608	0.0211676	i6A|t6A		NC_003754.1	1963	3.78216e-06	m1A|m1I|ms2i6A
																																								KX573903.1	611	9.56696e-07	D		NC_003754.1	1964	4.48189e-06	D
																																								KX573903.1	613	1.93078e-07	Y		NC_003754.1	1965	1.35253e-07	m1A|m1I|ms2i6A
																																								KX573903.1	614	0.0206853	i6A|t6A		NC_003754.1	1968	2.97618e-08	m3C
																																								KX573903.1	616	0.000301816	m1G		NC_003754.1	1969	0.000139839	D
																																								KX573903.1	625	0.000216502	Y		NC_003754.1	1970	1.1643e-05	i6A|t6A
																																								KX573903.1	627	0.00355607	D		NC_003754.1	1972	0.000687859	D
																																								KX573903.1	740	0.0120659	Y		NC_003754.1	1973	0.00225835	m3C
																																								KX573903.1	742	5.34269e-16	m1A|m1I|ms2i6A		NC_003754.1	1975	7.13559e-15	Y
																																								KX573903.1	746	6.6284e-13	m1A|m1I|ms2i6A		NC_003754.1	1976	0.001322	D
																																								KX573903.1	758	5.86006e-06	m1A|m1I|ms2i6A		NC_003754.1	1978	0.00182481	m3C
																																								KX573903.1	761	0.0151558	D		NC_003754.1	1979	9.88591e-12	m3C
																																								KX573903.1	769	2.82907e-33	D		NC_003754.1	1980	0.00196894	m1A|m1I|ms2i6A
																																								KX573903.1	773	0.0409229	m3C		NC_003754.1	1984	0.00720308	m1G
																																								KX573903.1	787	0.0193943	Y		NC_003754.1	1989	3.31178e-13	m1G
																																								KX573903.1	789	3.67812e-08	i6A|t6A		NC_003754.1	1990	2.63519e-06	m1G
																																								KX573903.1	790	0.0380026	m1G		NC_003754.1	1991	0.000164141	Y
																																								KX573903.1	798	3.18306e-13	Y		NC_003754.1	1992	0.0111019	i6A|t6A
																																								KX573903.1	799	0.0449136	m1A|m1I|ms2i6A		NC_003754.1	1994	6.3123e-11	m1G
																																								KX573903.1	859	5.00334e-09	m1A|m1I|ms2i6A		NC_003754.1	1995	4.53758e-08	m3C
																																								KX573903.1	871	0.0321963	D		NC_003754.1	1999	0.0201004	m1G
																																								KX573903.1	872	0.0354869	m1A|m1I|ms2i6A		NC_003754.1	2002	0.0178954	m1A|m1I|ms2i6A
																																								KX573903.1	877	0.0163509	m1A|m1I|ms2i6A		NC_003754.1	2008	1.6322e-05	i6A|t6A
																																								KX573903.1	881	0.0258471	i6A|t6A		NC_003754.1	2010	0.0379472	m1A|m1I|ms2i6A
																																								KX573903.1	882	1.08348e-12	D		NC_003754.1	2011	4.94361e-21	m1G
																																								KX573903.1	883	1.97789e-05	i6A|t6A		NC_003754.1	2012	4.81594e-10	m1A|m1I|ms2i6A
																																								KX573903.1	884	0.0206784	i6A|t6A		NC_003754.1	2014	5.67718e-22	m1G
																																								KX573903.1	885	4.80433e-12	m1A|m1I|ms2i6A		NC_003754.1	2015	9.80957e-05	Y
																																								KX573903.1	886	5.95736e-06	m1G		NC_003754.1	2016	1.14738e-24	m1G
																																								KX573903.1	887	2.30405e-20	m1A|m1I|ms2i6A		NC_003754.1	2019	0.00146626	m1A|m1I|ms2i6A
																																								KX573903.1	889	2.4141e-16	i6A|t6A		NC_003754.1	2020	0.00198357	m1A|m1I|ms2i6A
																																								KX573903.1	890	1.75082e-11	i6A|t6A		NC_003754.1	2021	0.000232327	D
																																								KX573903.1	891	1.95259e-17	i6A|t6A		NC_003754.1	2023	3.25437e-06	i6A|t6A
																																								KX573903.1	892	1.01739e-24	Y		NC_003754.1	2024	0.00326253	m1G
																																								KX573903.1	893	1.28748e-11	i6A|t6A		NC_003754.1	2025	8.82776e-05	D
																																								KX573903.1	894	7.74154e-08	m1A|m1I|ms2i6A		NC_003754.1	2028	0.0413211	m3C
																																								KX573903.1	895	2.15065e-18	i6A|t6A		NC_003754.1	2032	0.0019192	i6A|t6A
																																								KX573903.1	896	1.22734e-11	i6A|t6A		NC_003754.1	2033	6.71427e-06	Y
																																								KX573903.1	897	1.55302e-42	m3C		NC_003754.1	2034	7.8423e-08	i6A|t6A
																																								KX573903.1	898	3.22652e-05	m1A|m1I|ms2i6A		NC_003754.1	2035	7.62527e-05	i6A|t6A
																																								KX573903.1	899	5.33541e-08	i6A|t6A		NC_003754.1	2036	0.000495674	D
																																								KX573903.1	900	3.37649e-15	m1A|m1I|ms2i6A		NC_003754.1	2037	0.000549698	m3C
																																								KX573903.1	901	2.83679e-27	m1A|m1I|ms2i6A		NC_003754.1	2042	0.000873653	m3C
																																								KX573903.1	902	0.000985231	i6A|t6A		NC_003754.1	2044	0.00483206	m3C
																																								KX573903.1	903	5.74373e-47	m3C		NC_003754.1	2045	2.64728e-05	i6A|t6A
																																								KX573903.1	904	4.77389e-09	i6A|t6A		NC_003754.1	2046	0.000147562	m1G
																																								KX573903.1	905	9.96394e-13	i6A|t6A		NC_003754.1	2048	4.63954e-07	m3C
																																								KX573903.1	906	1.34557e-32	i6A|t6A		NC_003754.1	2052	0.0371898	D
																																								KX573903.1	907	5.90353e-06	i6A|t6A		NC_003754.1	2054	0.0306345	m1G
																																								KX573903.1	908	7.75101e-44	m3C		NC_003754.1	2059	0.000101141	m3C
																																								KX573903.1	909	5.12403e-13	i6A|t6A		NC_003754.1	2071	0.00353984	m1G
																																								KX573903.1	910	9.59706e-13	i6A|t6A		NC_003754.1	2079	0.0316497	m3C
																																								KX573903.1	911	2.61943e-35	i6A|t6A		NC_003754.1	2081	1.34167e-05	Y
																																								KX573903.1	912	6.09827e-19	i6A|t6A		NC_003754.1	2082	0.000143636	m3C
																																								KX573903.1	913	7.23946e-22	Y		NC_003754.1	2084	6.22037e-13	m1G
																																								KX573903.1	914	1.58713e-79	m1A|m1I|ms2i6A		NC_003754.1	2085	0.00735915	D
																																								KX573903.1	915	8.65788e-24	i6A|t6A		NC_003754.1	2087	0.000240635	m3C
																																								KX573903.1	916	3.52141e-11	i6A|t6A		NC_003754.1	2088	3.79248e-05	Y
																																								KX573903.1	917	3.93963e-09	i6A|t6A		NC_003754.1	2089	3.03728e-06	m1G
																																								KX573903.1	918	0.00751031	i6A|t6A		NC_003754.1	2103	2.35471e-05	m3C
																																								KX573903.1	919	5.11749e-44	m1A|m1I|ms2i6A		NC_003754.1	2107	0.00349553	m1G
																																								KX573903.1	920	2.76729e-105	D		NC_003754.1	2114	0.00254676	m3C
																																								KX573903.1	921	5.58308e-64	i6A|t6A		NC_003754.1	2115	0.000327042	i6A|t6A
																																								KX573903.1	922	3.01601e-06	i6A|t6A		NC_003754.1	2119	0.00349553	m3C
																																								KX573903.1	930	2.31611e-10	D		NC_003754.1	2124	0.00390169	Y
																																								KX573903.1	951	0.0141132	i6A|t6A		NC_003754.1	2125	0.0287884	m1A|m1I|ms2i6A
																																								KX573903.1	953	1.89745e-11	D		NC_003754.1	2128	0.0374867	m1G
																																								KX573903.1	954	1.76383e-05	m1A|m1I|ms2i6A		NC_003754.1	2129	9.04714e-05	i6A|t6A
																																								KX573903.1	960	0.000605463	m1A|m1I|ms2i6A		NC_003754.1	2133	8.74635e-06	m3C
																																								KX573903.1	965	0.0125594	m1G		NC_003754.1	2134	0.000592477	m3C
																																								KX573903.1	981	0.0352804	D		NC_003754.1	2138	0.0037892	D
																																								KX573903.1	983	0.00650181	m3C		NC_003754.1	2139	2.72631e-06	D
																																								KX573903.1	1018	0.0498061	m1G		NC_003754.1	2141	0.000183613	m1A|m1I|ms2i6A
																																								KX573903.1	1058	0.00925344	Y		NC_003754.1	2142	0.000198132	m1A|m1I|ms2i6A
																																								KX573903.1	1095	2.69286e-12	Y		NC_003754.1	2143	0.00264591	i6A|t6A
																																								KX573903.1	1105	0.0192874	m1A|m1I|ms2i6A		NC_003754.1	2144	0.0031844	m3C
																																								KX573903.1	1122	0.00681506	m3C		NC_003754.1	2145	0.0161306	Y
																																								KX573903.1	1128	9.5793e-09	m2G|m22G		NC_003754.1	2146	0.000250321	m1G
																																								KX573903.1	1129	1.47994e-12	m1A|m1I|ms2i6A		NC_003754.1	2147	1.83122e-13	D
																																								KX573903.1	1132	0.015064	m3C		NC_003754.1	2148	5.476e-45	D
																																								KX573903.1	1139	1.23538e-48	i6A|t6A		NC_003754.1	2150	1.35745e-14	m2G|m22G
																																								KX573903.1	1140	0.0475358	Y		NC_003754.1	2151	8.09243e-05	Y
																																								KX573903.1	1141	0.0380026	m1A|m1I|ms2i6A		NC_003754.1	2154	1.23619e-11	i6A|t6A
																																								KX573903.1	1145	0.000703233	Y		NC_003754.1	2157	0.000132238	m1A|m1I|ms2i6A
																																								KX573903.1	1148	0.0114841	i6A|t6A		NC_003754.1	2158	0.0137782	m3C
																																								KX573903.1	1209	3.1853e-07	D		NC_003754.1	2159	0.000139839	i6A|t6A
																																								KX573903.1	1217	1.68628e-08	m3C		NC_003754.1	2163	0.00625305	m1G
																																								KX573903.1	1258	0.0286326	m3C		NC_003754.1	2167	0.00160116	Y
																																								KX573903.1	1264	0.00174428	m1A|m1I|ms2i6A		NC_003754.1	2168	0.00740495	m1G
																																								KX573903.1	1281	0.00101259	m1G		NC_003754.1	2172	0.0201624	i6A|t6A
																																								KX573903.1	1284	9.94376e-05	m1G		NC_003754.1	2173	5.75384e-05	m1G
																																								KX573903.1	1286	0.00524649	i6A|t6A		NC_003754.1	2174	3.08296e-08	m3C
																																								KX573903.1	1288	4.96267e-08	m1G		NC_003754.1	2177	0.000844607	i6A|t6A
																																								KX573903.1	1290	1.76641e-07	m1G		NC_003754.1	2178	1.83148e-08	D
																																								KX573903.1	1291	0.00114542	m1G		NC_003754.1	2179	5.1842e-06	m1A|m1I|ms2i6A
																																								KX573903.1	1292	0.00167352	m1G		NC_003754.1	2182	2.76522e-07	Y
																																								KX573903.1	1331	0.00441369	m1A|m1I|ms2i6A		NC_003754.1	2183	0.00326985	m3C
																																								KX573903.1	1348	0.00317628	m3C		NC_003754.1	2184	0.0120339	m1G
																																								KX573903.1	1353	0.0210733	m1A|m1I|ms2i6A		NC_003754.1	2186	0.000184533	i6A|t6A
																																								KX573903.1	1397	2.77004e-09	m1A|m1I|ms2i6A		NC_003754.1	2187	9.38814e-07	m3C
																																								KX573903.1	1403	1.03138e-05	m1G		NC_003754.1	2188	0.000456663	i6A|t6A
																																								KX573903.1	1407	0.00533407	m3C		NC_003754.1	2189	2.42114e-09	m3C
																																								KX573903.1	1408	0.0132158	m3C		NC_003754.1	2190	0.00293382	Y
																																								KX573903.1	1410	0.00159367	i6A|t6A		NC_003754.1	2191	6.93071e-05	m1A|m1I|ms2i6A
																																								KX573903.1	1424	0.00855637	m3C		NC_003754.1	2193	0.000441957	Y
																																								KX573903.1	1445	0.0479135	m3C		NC_003754.1	2194	0.00548658	m1A|m1I|ms2i6A
																																								KX573903.1	1461	0.0103111	m3C		NC_003754.1	2197	0.00368636	m1A|m1I|ms2i6A
																																								KX573903.1	1463	0.00526863	D		NC_003754.1	2198	1.15171e-09	m3C
																																								KX573903.1	1467	1.49423e-09	m1A|m1I|ms2i6A		NC_003754.1	2199	0.000352153	m1G
																																								KX573903.1	1501	0.00848667	Y		NC_003754.1	2201	0.000257438	i6A|t6A
																																								KX573903.1	1504	0.0003446	m1G		NC_003754.1	2202	3.02712e-06	D
																																								KX573903.1	1550	0.0333832	i6A|t6A		NC_003754.1	2203	4.27301e-07	m3C
																																								KX573903.1	1564	0.0391959	m3C		NC_003754.1	2204	0.0406136	Y
																																								KX573903.1	1566	2.08259e-08	m1G		NC_003754.1	2205	3.20762e-05	Y
																																								KX573903.1	1622	0.00697146	m3C		NC_003754.1	2206	0.0106905	m1G
																																								KX573903.1	1652	0.0126084	i6A|t6A		NC_003754.1	2211	0.0265425	m3C
																																								KX573903.1	1654	0.00703268	m1G		NC_003754.1	2220	0.00603537	m1A|m1I|ms2i6A
																																								KX573903.1	1655	0.0178078	D		NC_003754.1	2221	0.0064428	Y
																																								KX573903.1	1658	0.0403859	m1A|m1I|ms2i6A		NC_003754.1	2222	2.22235e-05	m1G
																																								KX573903.1	1659	0.000700253	i6A|t6A		NC_003754.1	2223	0.00520441	D
																																								KX573903.1	1685	0.00448761	D		NC_003754.1	2228	0.0099573	m1A|m1I|ms2i6A
																																								KX573903.1	1739	0.0325902	m1G		NC_003754.1	2230	0.000395343	m2G|m22G
																																								KX573903.1	1749	0.000719062	D		NC_003754.1	2231	0.0291319	m3C
																																								KX573903.1	1758	0.0163517	m3C		NC_003754.1	2236	0.0230373	i6A|t6A
																																								KX573903.1	1767	0.000449209	m3C		NC_003754.1	2240	0.00196683	D
																																								KX573903.1	1770	7.05805e-23	m1A|m1I|ms2i6A		NC_003754.1	2246	0.00083274	m1G
																																								KX573903.1	1787	0.000491357	D		NC_003754.1	2248	3.18104e-05	m1G
																																								KX573903.1	1790	0.0322141	m1G		NC_003754.1	2250	2.64332e-06	D
																																								KX573903.1	1791	0.0400254	m1G		NC_003754.1	2251	0.0036626	D
																																								KX573903.1	1792	1.85281e-20	Y		NC_003754.1	2252	0.00298181	m1A|m1I|ms2i6A
																																								KX573903.1	1795	0.0283595	m1G		NC_003754.1	2253	0.0112365	m1G
																																								KX573903.1	1796	3.12019e-06	m1G		NC_003754.1	2254	0.0131749	Y
																																								KX573903.1	1798	6.63202e-18	m1G		NC_003754.1	2255	0.0028263	i6A|t6A
																																								KX573903.1	1801	1.65903e-19	m1G		NC_003754.1	2256	1.15385e-07	m1G
																																								KX573903.1	1806	1.43863e-13	m1G		NC_003754.1	2258	0.025818	m1G
																																								KX573903.1	1808	0.00495044	m1G		NC_003754.1	2259	0.0209015	Y
																																								KX573903.1	1810	0.00575774	m1A|m1I|ms2i6A		NC_003754.1	2261	0.00813429	i6A|t6A
																																								KX573903.1	1811	1.50547e-07	m1A|m1I|ms2i6A		NC_003754.1	2263	0.000483196	D
																																								KX573903.1	1838	0.00609708	m2G|m22G		NC_003754.1	2264	0.0187344	D
																																								KX573903.1	1866	0.000614409	D		NC_003754.1	2266	0.0147322	m3C
																																								KX573903.1	1875	0.00228444	m1G		NC_003754.1	2267	0.00347843	m1A|m1I|ms2i6A
																																								KX573903.1	1909	4.16468e-05	m3C		NC_003754.1	2268	0.00228481	D
																																								KX573903.1	1914	0.0483125	i6A|t6A		NC_003754.1	2269	0.00115059	Y
																																								KX573903.1	1916	0.00914314	m3C		NC_003754.1	2270	0.00717351	D
																																								KX573903.1	1922	0.00598813	m3C		NC_003754.1	2272	0.0279225	m1G
																																								KX573903.1	1950	1.57045e-48	m3C		NC_003754.1	2273	0.00476267	m1G
																																								KX573903.1	1955	0.000142542	D		NC_003754.1	2275	6.23928e-06	m2G|m22G
																																								KX573903.1	2064	0.0039125	m1G		NC_003754.1	2275	6.94414e-34	m1G
																																								KX573903.1	2078	3.4489e-05	Y		NC_003754.1	2276	9.99459e-11	m1A|m1I|ms2i6A
																																								KX573903.1	2082	0.00166404	m1G		NC_003754.1	2277	0.000193645	Y
																																								KX573903.1	2136	0.0216682	Y		NC_003754.1	2279	1.20632e-06	m1A|m1I|ms2i6A
																																								KX573903.1	2139	0.000963384	D		NC_003754.1	2280	9.25224e-07	i6A|t6A
																																								KX573903.1	2145	0.034295	D		NC_003754.1	2282	2.78633e-05	D
																																								KX573903.1	2146	1.10776e-67	m1A|m1I|ms2i6A		NC_003754.1	2283	5.2968e-21	m3C
																																								KX573903.1	2154	2.54473e-08	m3C		NC_003754.1	2284	0.0125561	i6A|t6A
																																								KX573903.1	2181	0.00702605	m3C		NC_003754.1	2285	0.000309353	m3C
																																								KX573903.1	2259	0.000343658	m3C		NC_003754.1	2288	0.0108704	m3C
																																								KX573903.1	2269	0.00900267	m3C		NC_003754.1	2291	2.53229e-07	Y
																																								KX573903.1	2280	0.00880066	Y		NC_003754.1	2292	2.64728e-05	D
																																								KX573903.1	2286	0.000105278	m3C		NC_003754.1	2293	0.00548658	i6A|t6A
																																								KX573903.1	2353	6.11502e-06	m3C		NC_003754.1	2295	0.0269194	Y
																																								KX573903.1	2366	0.00425475	m1A|m1I|ms2i6A		NC_003754.1	2296	0.0230373	D
																																								KX573903.1	2371	0.00951208	m2G|m22G		NC_003754.1	2298	0.0201805	Y
																																								KX573903.1	2375	4.70703e-38	Y		NC_003754.1	2299	1.46766e-11	m1G
																																								KX573903.1	2391	0.00350629	m3C		NC_003754.1	2300	1.24903e-08	m3C
																																								KX573903.1	2412	0.00153159	m3C		NC_003754.1	2302	0.00568522	m3C
																																								KX573903.1	2414	0.0333832	m1A|m1I|ms2i6A		NC_003754.1	2305	1.07109e-08	m3C
																																								KX573903.1	2419	5.83321e-05	m3C		NC_003754.1	2307	2.17909e-11	m3C
																																								KX573903.1	2424	1.38792e-13	D		NC_003754.1	2309	3.37406e-08	i6A|t6A
																																								KX573903.1	2427	2.29011e-06	Y		NC_003754.1	2310	0.0280303	D
																																								KX573903.1	2428	4.51679e-10	m1A|m1I|ms2i6A		NC_003754.1	2311	8.57514e-06	i6A|t6A
																																								KX573903.1	2431	0.0147039	m1A|m1I|ms2i6A		NC_003754.1	2313	1.84015e-05	D
																																								KX573903.1	2437	2.44531e-17	m1G		NC_003754.1	2315	0.00443935	m1G
																																								KX573903.1	2438	7.27587e-10	m1G		NC_003754.1	2317	0.0163044	i6A|t6A
																																								KX573903.1	2447	2.88219e-26	m3C		NC_003754.1	2317	0.00493166	m1A|m1I|ms2i6A
																																								KX573903.1	2448	2.96671e-05	i6A|t6A		NC_003754.1	2318	2.0859e-08	m1A|m1I|ms2i6A
																																								KX573903.1	2453	0.00670896	m1A|m1I|ms2i6A		NC_003754.1	2319	1.44792e-10	Y
																																								KX573903.1	2548	3.27012e-05	m1G		NC_003754.1	2320	2.02555e-20	m1G
																																								KX573903.1	2552	0.00796074	m3C		NC_003754.1	2321	6.76389e-18	m3C
																																								KX573903.1	2561	0.0466651	m3C		NC_003754.1	2322	3.73515e-12	Y
																																								KX573903.1	2563	0.0125319	D		NC_003754.1	2323	3.30588e-16	D
																																								KX573903.1	2596	0.0371147	m2G|m22G		NC_003754.1	2325	2.35138e-05	m1A|m1I|ms2i6A
																																								KX573903.1	2597	4.99598e-07	D		NC_003754.1	2326	6.88188e-06	i6A|t6A
																																								KX573903.1	2600	0.00160163	D		NC_003754.1	2328	1.5888e-06	m3C
																																								KX573903.1	2607	2.77003e-09	m1G		NC_003754.1	2329	7.09e-13	i6A|t6A
																																								KX573903.1	2610	0.00610038	m3C		NC_003754.1	2330	0.0204068	i6A|t6A
																																								KX573903.1	2612	4.662e-06	m1A|m1I|ms2i6A		NC_003754.1	2331	0.00137345	m1G
																																								KX573903.1	2619	0.0125594	D		NC_003754.1	2332	1.54286e-06	m1G
																																								KX573903.1	2623	0.0366857	i6A|t6A		NC_003754.1	2333	0.000408132	Y
																																								KX573903.1	2624	6.89392e-07	i6A|t6A		NC_003754.1	2337	0.0306631	m1G
																																								KX573903.1	2631	3.7669e-05	m1A|m1I|ms2i6A		NC_003754.1	2339	1.81342e-09	m3C
																																								KX573903.1	2632	1.26496e-16	Y		NC_003754.1	2341	0.00420773	m1G
																																								KX573903.1	2635	1.67163e-05	Y		NC_003754.1	2344	5.13105e-10	Y
																																								KX573903.1	2636	1.03584e-09	m1A|m1I|ms2i6A		NC_003754.1	2346	0.00103296	m3C
																																								KX573903.1	2637	8.91497e-67	m3C		NC_003754.1	2347	1.84387e-07	Y
																																								KX573903.1	2638	0.0428019	m1A|m1I|ms2i6A		NC_003754.1	2349	2.18711e-07	m3C
																																								KX573903.1	2640	7.04802e-05	m1G		NC_003754.1	2350	0.0021705	m1A|m1I|ms2i6A
																																								KX573903.1	2643	0.000312567	Y		NC_003754.1	2352	0.0367273	m1A|m1I|ms2i6A
																																								KX573903.1	2648	0.0354419	i6A|t6A		NC_003754.1	2354	0.0034454	m3C
																																								KX573903.1	2651	2.40388e-11	m3C		NC_003754.1	2356	0.0030849	i6A|t6A
																																								KX573903.1	2652	0.000435626	m1G		NC_003754.1	2358	1.57567e-10	m3C
																																								KX573903.1	2656	0.0466651	Y		NC_003754.1	2359	1.18891e-14	D
																																								KX573903.1	2657	0.0179686	Y		NC_003754.1	2361	5.40539e-05	i6A|t6A
																																								KX573903.1	2660	5.95736e-06	Y		NC_003754.1	2362	0.000225021	D
																																								KX573903.1	2661	6.86817e-06	m1A|m1I|ms2i6A		NC_003754.1	2363	0.00717942	i6A|t6A
																																								KX573903.1	2662	0.000719062	i6A|t6A		NC_003754.1	2365	0.000554146	Y
																																								KX573903.1	2663	2.945e-14	i6A|t6A		NC_003754.1	2367	0.0236313	i6A|t6A
																																								KX573903.1	2664	0.0124337	Y		NC_003754.1	2367	0.0253019	m1A|m1I|ms2i6A
																																								KX573903.1	2670	1.1065e-06	Y		NC_003754.1	2368	0.00012121	m1G
																																								KX573903.1	2671	0.00448782	D		NC_003754.1	2370	0.00125617	Y
																																								KX573903.1	2672	0.000213242	D		NC_003754.1	2371	0.00109873	m3C
																																								KX573903.1	2674	0.0066121	m1G		NC_003754.1	2372	0.00702593	i6A|t6A
																																								KX573903.1	2675	0.00848667	m1G		NC_003754.1	2374	1.62648e-09	m3C
																																								KX573903.1	2676	0.00239011	D		NC_003754.1	2377	2.61609e-07	D
																																								KX573903.1	2714	0.0350006	m3C		NC_003754.1	2378	0.0257923	i6A|t6A
																																								KX573903.1	2729	0.0151558	D		NC_003754.1	2379	1.12165e-06	m3C
																																								KX573903.1	2756	0.000897576	Y		NC_003754.1	2381	0.0291382	D
																																								KX573903.1	2759	1.39357e-06	D		NC_003754.1	2384	0.00498452	m1G
																																								KX573903.1	2760	2.31654e-15	i6A|t6A		NC_003754.1	2385	0.00182811	m1G
																																								KX573903.1	2824	0.0303115	D		NC_003754.1	2386	5.33653e-07	D
																																								KX573903.1	2914	0.000978428	m3C		NC_003754.1	2387	0.000470454	i6A|t6A
																																								KX573903.1	2922	0.00951208	D		NC_003754.1	2388	7.62527e-05	Y
																																								KX573903.1	2932	1.44356e-09	m2G|m22G		NC_003754.1	2391	0.00640015	m1A|m1I|ms2i6A
																																								KX573903.1	2936	3.14349e-11	m1A|m1I|ms2i6A		NC_003754.1	2392	3.05383e-09	Y
																																								KX573903.1	2938	0.000312567	m3C		NC_003754.1	2393	3.05388e-07	m1A|m1I|ms2i6A
																																								KX573903.1	2941	3.02898e-05	m1A|m1I|ms2i6A		NC_003754.1	2394	0.0113157	D
																																								KX573903.1	2943	1.28049e-14	m3C		NC_003754.1	2395	0.000175136	m3C
																																								KX573903.1	2945	2.31654e-15	D		NC_003754.1	2396	9.08034e-05	m1A|m1I|ms2i6A
																																								KX573903.1	2946	0.00773014	Y		NC_003754.1	2398	3.02707e-07	Y
																																								KX573903.1	2952	7.62126e-06	Y		NC_003754.1	2399	3.02707e-07	m3C
																																								KX573903.1	2953	5.95736e-06	i6A|t6A		NC_003754.1	2401	0.00317629	m1A|m1I|ms2i6A
																																								KX573903.1	2956	0.0213422	m1G		NC_003754.1	2401	4.10081e-10	i6A|t6A
																																								KX573903.1	2957	0.0237007	m3C		NC_003754.1	2406	0.000633208	m3C
																																								KX573903.1	2962	0.00766235	m3C		NC_003754.1	2408	0.0424683	m1A|m1I|ms2i6A
																																								KX573903.1	2990	0.00359183	m1G		NC_003754.1	2409	0.000659254	m3C
																																								KX573903.1	2994	0.00184713	i6A|t6A		NC_003754.1	2411	8.88271e-08	Y
																																								KX573903.1	3004	9.93163e-05	m3C		NC_003754.1	2412	0.0150859	Y
																																								KX573903.1	3012	9.78761e-10	m1G		NC_003754.1	2413	0.000125035	D
																																								KX573903.1	3018	0	i6A|t6A		NC_003754.1	2414	1.79339e-05	m3C
																																								KX573903.1	3021	0	m3C		NC_003754.1	2415	0.00178883	D
																																								KX573903.1	3023	1.81164e-17	i6A|t6A		NC_003754.1	2416	5.54508e-08	m1A|m1I|ms2i6A
																																								KX573903.1	3025	9.1963e-160	Y		NC_003754.1	2418	0.00150378	m3C
																																								KX573903.1	3035	2.56141e-11	m3C		NC_003754.1	2419	0.000204911	m3C
																																								KX573903.1	3139	1.19717e-25	D		NC_003754.1	2421	0.00258349	D
																																								KX573903.1	3143	0.00838606	m1G		NC_003754.1	2422	0.0199023	m3C
																																								KX573903.1	3149	3.74087e-05	D		NC_003754.1	2423	0.000670897	m3C
																																								KX573903.1	3150	0.0128641	i6A|t6A		NC_003754.1	2425	0.00116433	Y
																																								KX573903.1	3152	2.8097e-05	D		NC_003754.1	2428	0.025818	Y
																																								KX573903.1	3154	0.00197931	m3C		NC_003754.1	2429	0.0082522	i6A|t6A
																																								KX573903.1	3155	3.69393e-25	D		NC_003754.1	2431	0.0444013	Y
																																								KX573903.1	3159	2.46261e-05	m3C		NC_003754.1	2432	2.61277e-05	D
																																								KX573903.1	3161	1.71696e-54	D		NC_003754.1	2435	9.62447e-10	D
																																								KX573903.1	3182	2.93074e-07	Y		NC_003754.1	2437	1.43575e-13	m1A|m1I|ms2i6A
																																								KX573903.1	3193	1.23471e-06	m1G		NC_003754.1	2439	0.0300532	m1A|m1I|ms2i6A
																																								KX573903.1	3200	3.72853e-16	m3C		NC_003754.1	2442	0.00268683	m3C
																																								KX573903.1	3214	3.69859e-06	m3C		NC_003754.1	2444	0.037338	Y
																																								KX573903.1	3237	0.00145287	m1A|m1I|ms2i6A		NC_003754.1	2445	0.031425	D
																																								KX573903.1	3238	2.37013e-06	m3C		NC_003754.1	2447	0.00559027	m1G
																																								KX573903.1	3241	3.1944e-05	D		NC_003754.1	2448	4.03599e-08	D
[truncated: 5,800 more rows]
[truncated: 36 more columns]
